# Supplementary material for: A review of gorgonian coral species (Cnidaria, Octocorallia, Alcyonacea) held in the Santa Barbara Museum of Natural History research collection: focus on species from Scleraxonia, Holaxonia, Calcaxonia – Part II: Species of Holaxonia, families Gorgoniidae and Plexauridae
Source: Zookeys. 2019 Jul 4;860:67–182. doi: 10.3897/zookeys.860.33597 (PMC6656982; doi:10.3897/zookeys.860.33597)
Supplement: XML Treatment for Gorgoniidae [file zookeys.860.33597-treatment1.xml]

<!DOCTYPE tp:taxon-treatment
  PUBLIC "-//TaxonX//DTD Taxonomic Treatment Publishing DTD v0 20100105//EN" "tax-treatment-NSO.dtd">
<tp:taxon-treatment xmlns:tp="http://www.plazi.org/taxpub"><tp:treatment-meta><kwd-group><label>Taxon classification</label><kwd><named-content xmlns:xlink="http://www.w3.org/1999/xlink" content-type="kingdom">Animalia</named-content></kwd><kwd><named-content xmlns:xlink="http://www.w3.org/1999/xlink" content-type="order">Alcyonacea</named-content></kwd><kwd><named-content xmlns:xlink="http://www.w3.org/1999/xlink" content-type="family">Gorgoniidae</named-content></kwd></kwd-group><mixed-citation publication-type="journal"><person-group><name><surname>Horvath</surname><given-names>Elizabeth Anne</given-names></name></person-group><article-title>A review of gorgonian coral species (<tp:taxon-name><tp:taxon-name-part taxon-name-part-type="phylum">Cnidaria</tp:taxon-name-part></tp:taxon-name>, <tp:taxon-name><tp:taxon-name-part taxon-name-part-type="subclass">Octocorallia</tp:taxon-name-part></tp:taxon-name>, <tp:taxon-name><tp:taxon-name-part taxon-name-part-type="order">Alcyonacea</tp:taxon-name-part></tp:taxon-name>) held in the Santa Barbara Museum of Natural History research collection: focus on species from <tp:taxon-name><tp:taxon-name-part taxon-name-part-type="suborder">Scleraxonia</tp:taxon-name-part></tp:taxon-name>, <tp:taxon-name><tp:taxon-name-part taxon-name-part-type="suborder">Holaxonia</tp:taxon-name-part></tp:taxon-name>, <tp:taxon-name><tp:taxon-name-part taxon-name-part-type="suborder">Calcaxonia</tp:taxon-name-part></tp:taxon-name> – Part II: Species of <tp:taxon-name><tp:taxon-name-part taxon-name-part-type="suborder">Holaxonia</tp:taxon-name-part></tp:taxon-name>, families <tp:taxon-name><tp:taxon-name-part taxon-name-part-type="family">Gorgoniidae</tp:taxon-name-part></tp:taxon-name> and <tp:taxon-name><tp:taxon-name-part taxon-name-part-type="family">Plexauridae</tp:taxon-name-part></tp:taxon-name></article-title><source>Zookeys</source><day>04</day><month>7</month><year>2019</year><volume>860</volume><fpage>67</fpage><lpage>182</lpage><pub-id pub-id-type="doi">10.3897/zookeys.860.33597</pub-id></mixed-citation></tp:treatment-meta><tp:nomenclature><label>Family</label><tp:taxon-name>
              <tp:taxon-name-part taxon-name-part-type="family">Gorgoniidae</tp:taxon-name-part>
            </tp:taxon-name><tp:taxon-authority>Lamouroux, 1812</tp:taxon-authority></tp:nomenclature><tp:treatment-sec sec-type="diagnosis" id="SECID0EEZAE"><title>Diagnosis.</title><p>Axis purely horny, composed of carbonate hydroxylapatite with narrow but distinct chambered central chord; cortex little loculated, if at all. Polyps fully retractile, some forming low calyces (polyp-mounds), scattered or biserially disposed. Axis/polyp coenenchyme moderately thick, packed with spindles and capstans with regular belts of tubercles; in certain genera modified into disc spindles, scaphoids, or unilaterally spinous forms. Anthocodial armature weak, in form of crown composed of flat rodlets with scalloped edges, or lacking entirely. Colonies of diverse form, from unbranched to pinnate, closely reticulate or foliate.</p></tp:treatment-sec></tp:taxon-treatment>
