# Supplementary material for: A review of gorgonian coral species (Cnidaria, Octocorallia, Alcyonacea) held in the Santa Barbara Museum of Natural History research collection: focus on species from Scleraxonia, Holaxonia, Calcaxonia – Part II: Species of Holaxonia, families Gorgoniidae and Plexauridae
Source: Zookeys. 2019 Jul 4;860:67–182. doi: 10.3897/zookeys.860.33597 (PMC6656982; doi:10.3897/zookeys.860.33597)
Supplement: XML Treatment for Adelogorgia [file zookeys.860.33597-treatment2.xml]

<!DOCTYPE tp:taxon-treatment
  PUBLIC "-//TaxonX//DTD Taxonomic Treatment Publishing DTD v0 20100105//EN" "tax-treatment-NSO.dtd">
<tp:taxon-treatment xmlns:tp="http://www.plazi.org/taxpub"><tp:treatment-meta><kwd-group><label>Taxon classification</label><kwd><named-content xmlns:xlink="http://www.w3.org/1999/xlink" content-type="kingdom">Animalia</named-content></kwd><kwd><named-content xmlns:xlink="http://www.w3.org/1999/xlink" content-type="order">Alcyonacea</named-content></kwd><kwd><named-content xmlns:xlink="http://www.w3.org/1999/xlink" content-type="family">Gorgoniidae</named-content></kwd></kwd-group><mixed-citation publication-type="journal"><person-group><name><surname>Horvath</surname><given-names>Elizabeth Anne</given-names></name></person-group><article-title>A review of gorgonian coral species (<tp:taxon-name><tp:taxon-name-part taxon-name-part-type="phylum">Cnidaria</tp:taxon-name-part></tp:taxon-name>, <tp:taxon-name><tp:taxon-name-part taxon-name-part-type="subclass">Octocorallia</tp:taxon-name-part></tp:taxon-name>, <tp:taxon-name><tp:taxon-name-part taxon-name-part-type="order">Alcyonacea</tp:taxon-name-part></tp:taxon-name>) held in the Santa Barbara Museum of Natural History research collection: focus on species from <tp:taxon-name><tp:taxon-name-part taxon-name-part-type="suborder">Scleraxonia</tp:taxon-name-part></tp:taxon-name>, <tp:taxon-name><tp:taxon-name-part taxon-name-part-type="suborder">Holaxonia</tp:taxon-name-part></tp:taxon-name>, <tp:taxon-name><tp:taxon-name-part taxon-name-part-type="suborder">Calcaxonia</tp:taxon-name-part></tp:taxon-name> – Part II: Species of <tp:taxon-name><tp:taxon-name-part taxon-name-part-type="suborder">Holaxonia</tp:taxon-name-part></tp:taxon-name>, families <tp:taxon-name><tp:taxon-name-part taxon-name-part-type="family">Gorgoniidae</tp:taxon-name-part></tp:taxon-name> and <tp:taxon-name><tp:taxon-name-part taxon-name-part-type="family">Plexauridae</tp:taxon-name-part></tp:taxon-name></article-title><source>Zookeys</source><day>04</day><month>7</month><year>2019</year><volume>860</volume><fpage>67</fpage><lpage>182</lpage><pub-id pub-id-type="doi">10.3897/zookeys.860.33597</pub-id></mixed-citation></tp:treatment-meta><tp:nomenclature><label>Genus</label><tp:taxon-name>
              <tp:taxon-name-part taxon-name-part-type="genus" reg="Adelogorgia">Adelogorgia</tp:taxon-name-part>
            </tp:taxon-name><tp:taxon-authority>Bayer, 1958</tp:taxon-authority><tp:nomenclature-citation-list><tp:nomenclature-citation><tp:taxon-name>
                  <tp:taxon-name-part taxon-name-part-type="genus" reg="Adelogorgia">Adelogorgia</tp:taxon-name-part>
                </tp:taxon-name><comment>Bayer, 1958: 46; 1979: 1026–1027. <xref ref-type="bibr" rid="B27">Breedy and Guzmán 2018</xref>: 329.</comment></tp:nomenclature-citation></tp:nomenclature-citation-list></tp:nomenclature><tp:treatment-sec sec-type="type species" id="SECID0EY1AE"><title>Type species.</title><p><italic><tp:taxon-name><tp:taxon-name-part taxon-name-part-type="genus" reg="Adelogorgia">Adelogorgia</tp:taxon-name-part><tp:taxon-name-part taxon-name-part-type="species" reg="phyllosclera">phyllosclera</tp:taxon-name-part></tp:taxon-name></italic> Bayer, 1958.</p></tp:treatment-sec><tp:treatment-sec sec-type="diagnosis" id="SECID0EJ2AE"><title>Diagnosis.</title><p>Genus originally included in family <tp:taxon-name><tp:taxon-name-part taxon-name-part-type="family">Plexauridae</tp:taxon-name-part></tp:taxon-name> (<xref ref-type="bibr" rid="B6">Bayer 1958</xref>). Presence of moderately thick coenenchyme; polyps communicate directly with system of longitudinal canals. Exterior coenenchyme contains derivatives of short, stout capstans called double wheels/discs; large, leaf-like expansions (on one side) up to 0.15 mm long; spindles with tubercles in transverse rows, to 0.2 mm, some developed as leaf clubs. Interior layers of coenenchyme contain only spindles. Anthocodiae weakly to moderately armed with flat rods, 0.15–0.3 mm long.</p></tp:treatment-sec><tp:treatment-sec sec-type="etymology" id="SECID0EY2AE"><title>Etymology.</title><p><italic>Adelo-</italic> is Greek for unknown. When Bayer described this genus in 1958 it was a new, unknown gorgonian genus; however, Bayer did not discuss the derivation.</p></tp:treatment-sec><ref-list><ref id="B27"><mixed-citation xmlns:xlink="http://www.w3.org/1999/xlink" xlink:type="simple"><person-group><name name-style="western"><surname>Breedy</surname><given-names>O</given-names></name><name name-style="western"><surname>Guzmán</surname><given-names>HM</given-names></name></person-group> (<year>2018</year>) <article-title>Revision of the genus <italic><tp:taxon-name><tp:taxon-name-part taxon-name-part-type="genus">Adelogorgia</tp:taxon-name-part></tp:taxon-name></italic> Bayer, 1958 (<tp:taxon-name><tp:taxon-name-part taxon-name-part-type="phylum">Cnidaria</tp:taxon-name-part></tp:taxon-name>: <tp:taxon-name><tp:taxon-name-part taxon-name-part-type="class">Anthozoa</tp:taxon-name-part></tp:taxon-name>: <tp:taxon-name><tp:taxon-name-part taxon-name-part-type="subclass">Octocorallia</tp:taxon-name-part></tp:taxon-name>) with the description of three new species.</article-title><source>Zootaxa</source><volume>4369</volume>(<issue>3</issue>): <fpage>327</fpage>–<lpage>348</lpage>. <ext-link xlink:type="simple" ext-link-type="doi" xlink:href="10.11646/zootaxa.4369.3.2">https://doi.org/10.11646/zootaxa.4369.3.2</ext-link></mixed-citation></ref><ref id="B6"><mixed-citation xmlns:xlink="http://www.w3.org/1999/xlink" xlink:type="simple"><person-group><name name-style="western"><surname>Bayer</surname><given-names>FM</given-names></name></person-group> (<year>1958</year>) <article-title>Les Octocoralliaires plexaurides des cótes occidentals d’Amérique.</article-title><source>Mémoires du Muséum National d’Histoire Naturelle (nouvelle série; série A, Zoologie)</source><volume>16</volume>(<issue>2</issue>): <fpage>41</fpage>–<lpage>56</lpage>. <ext-link xlink:type="simple" ext-link-type="uri" xlink:href="https://repository.si.edu/handle/10088/891">https://repository.si.edu/handle/10088/891</ext-link></mixed-citation></ref></ref-list></tp:taxon-treatment>
