# Supplementary material for: A review of gorgonian coral species (Cnidaria, Octocorallia, Alcyonacea) held in the Santa Barbara Museum of Natural History research collection: focus on species from Scleraxonia, Holaxonia, Calcaxonia – Part II: Species of Holaxonia, families Gorgoniidae and Plexauridae
Source: Zookeys. 2019 Jul 4;860:67–182. doi: 10.3897/zookeys.860.33597 (PMC6656982; doi:10.3897/zookeys.860.33597)
Supplement: XML Treatment for Plexauridae [file zookeys.860.33597-treatment14.xml]

<!DOCTYPE tp:taxon-treatment
  PUBLIC "-//TaxonX//DTD Taxonomic Treatment Publishing DTD v0 20100105//EN" "tax-treatment-NSO.dtd">
<tp:taxon-treatment xmlns:tp="http://www.plazi.org/taxpub"><tp:treatment-meta><kwd-group><label>Taxon classification</label><kwd><named-content xmlns:xlink="http://www.w3.org/1999/xlink" content-type="kingdom">Animalia</named-content></kwd><kwd><named-content xmlns:xlink="http://www.w3.org/1999/xlink" content-type="order">Alcyonacea</named-content></kwd><kwd><named-content xmlns:xlink="http://www.w3.org/1999/xlink" content-type="family">Gorgoniidae</named-content></kwd></kwd-group><mixed-citation publication-type="journal"><person-group><name><surname>Horvath</surname><given-names>Elizabeth Anne</given-names></name></person-group><article-title>A review of gorgonian coral species (<tp:taxon-name><tp:taxon-name-part taxon-name-part-type="phylum">Cnidaria</tp:taxon-name-part></tp:taxon-name>, <tp:taxon-name><tp:taxon-name-part taxon-name-part-type="subclass">Octocorallia</tp:taxon-name-part></tp:taxon-name>, <tp:taxon-name><tp:taxon-name-part taxon-name-part-type="order">Alcyonacea</tp:taxon-name-part></tp:taxon-name>) held in the Santa Barbara Museum of Natural History research collection: focus on species from <tp:taxon-name><tp:taxon-name-part taxon-name-part-type="suborder">Scleraxonia</tp:taxon-name-part></tp:taxon-name>, <tp:taxon-name><tp:taxon-name-part taxon-name-part-type="suborder">Holaxonia</tp:taxon-name-part></tp:taxon-name>, <tp:taxon-name><tp:taxon-name-part taxon-name-part-type="suborder">Calcaxonia</tp:taxon-name-part></tp:taxon-name> – Part II: Species of <tp:taxon-name><tp:taxon-name-part taxon-name-part-type="suborder">Holaxonia</tp:taxon-name-part></tp:taxon-name>, families <tp:taxon-name><tp:taxon-name-part taxon-name-part-type="family">Gorgoniidae</tp:taxon-name-part></tp:taxon-name> and <tp:taxon-name><tp:taxon-name-part taxon-name-part-type="family">Plexauridae</tp:taxon-name-part></tp:taxon-name></article-title><source>Zookeys</source><day>04</day><month>7</month><year>2019</year><volume>860</volume><fpage>67</fpage><lpage>182</lpage><pub-id pub-id-type="doi">10.3897/zookeys.860.33597</pub-id></mixed-citation></tp:treatment-meta><tp:nomenclature><label>Family</label><tp:taxon-name>
              <tp:taxon-name-part taxon-name-part-type="family">Plexauridae</tp:taxon-name-part>
            </tp:taxon-name><tp:taxon-authority>Gray, 1859</tp:taxon-authority></tp:nomenclature><tp:treatment-sec sec-type="diagnosis" id="SECID0EXHDI"><title>Diagnosis.</title><p>Colonies of very diverse form, generally with thick branches arising laterally, dichotomously (in some, pinnately). Polyps completely retractile or forming distinct calyces into which anthocodiae can be withdrawn. Axis with wide, chambered central chord; peripheral zone of loculated horny material, usually containing nonscleritic calcareous matter (common tendency toward heavy calcification of base in old colonies). Coenenchyme thick, perforated by system of longitudinal canals surrounding axis, delimiting outer coenenchymal layer from inner one (axial sheath), which differ in spiculation. Sclerites usually include some form of club; some with spindles only, oval bodies, rods or large quadriradiates.</p></tp:treatment-sec><tp:treatment-sec sec-type="remarks" id="SECID0E3HDI"><title>Remarks.</title><p>Due to the highly variable nature of genera and species placed in this family, this is a complex, often confusing group of organisms. Ultimately, the best means to understanding this family was to study, in total, each of the several genera placed in it that are seen in California waters. In this part (Part II), emphasis has been placed on <italic><tp:taxon-name><tp:taxon-name-part taxon-name-part-type="genus" reg="Chromoplexaura">Chromoplexaura</tp:taxon-name-part></tp:taxon-name></italic> (formerly <italic><tp:taxon-name><tp:taxon-name-part taxon-name-part-type="genus" reg="Euplexaura">Euplexaura</tp:taxon-name-part></tp:taxon-name></italic>) <italic><tp:taxon-name><tp:taxon-name-part taxon-name-part-type="genus" reg="Chromoplexaura"/><tp:taxon-name-part taxon-name-part-type="species" reg="marki">marki</tp:taxon-name-part></tp:taxon-name></italic> Williams, 2013a (part of a collective group referred to as the “red whip” species) and genera <italic><tp:taxon-name><tp:taxon-name-part taxon-name-part-type="genus" reg="Muricea">Muricea</tp:taxon-name-part></tp:taxon-name></italic> Lamouroux, 1821 and <italic><tp:taxon-name><tp:taxon-name-part taxon-name-part-type="genus" reg="Placogorgia">Placogorgia</tp:taxon-name-part></tp:taxon-name></italic> Studer, 1887 (<xref ref-type="bibr" rid="B168">Wright and Studer 1889</xref>). While the genera <italic><tp:taxon-name><tp:taxon-name-part taxon-name-part-type="genus" reg="Swiftia">Swiftia</tp:taxon-name-part></tp:taxon-name></italic> Duchassaing &amp; Michelotti, 1864 and <italic><tp:taxon-name><tp:taxon-name-part taxon-name-part-type="genus" reg="Thesea">Thesea</tp:taxon-name-part></tp:taxon-name></italic> Duchassaing &amp; Michelotti, 1860 are also included in this family, it was necessary to cover those with a more extensive study, discussed in Part III. The genus <italic><tp:taxon-name><tp:taxon-name-part taxon-name-part-type="genus" reg="Thesea">Thesea</tp:taxon-name-part></tp:taxon-name></italic>, as represented in California waters, additionally requires still further examination; ongoing study of that genus is in progress, and will require a separate discussion, to be presented at a later date.</p></tp:treatment-sec><ref-list><ref id="B168"><mixed-citation xmlns:xlink="http://www.w3.org/1999/xlink" xlink:type="simple"><person-group><name name-style="western"><surname>Wright</surname><given-names>EP</given-names></name><name name-style="western"><surname>Studer</surname><given-names>T</given-names></name></person-group> (<year>1889</year>) <article-title>Report of the <tp:taxon-name><tp:taxon-name-part taxon-name-part-type="subclass">Alcyonaria</tp:taxon-name-part></tp:taxon-name> collected by HMS ’Challenger’ during the years 1873–1876.</article-title><source>Challenger Reports: Zoology</source><volume>31</volume>(<issue>64</issue>): <fpage>1</fpage>–<lpage>314</lpage>. [pls 1–43] <ext-link xlink:type="simple" ext-link-type="uri" xlink:href="https://www">https://www</ext-link>. <ext-link xlink:type="simple" ext-link-type="uri" xlink:href="http://archive.org/details/reportonscientif04grea/page/87/mode/1up">archive.org/details/reportonscientif04grea/page/87/mode/1up</ext-link></mixed-citation></ref></ref-list></tp:taxon-treatment>
