# Supplementary material for: A review of gorgonian coral species (Cnidaria, Octocorallia, Alcyonacea) held in the Santa Barbara Museum of Natural History research collection: focus on species from Scleraxonia, Holaxonia, Calcaxonia – Part II: Species of Holaxonia, families Gorgoniidae and Plexauridae
Source: Zookeys. 2019 Jul 4;860:67–182. doi: 10.3897/zookeys.860.33597 (PMC6656982; doi:10.3897/zookeys.860.33597)
Supplement: XML Treatment for Chromoplexaura [file zookeys.860.33597-treatment15.xml]

<!DOCTYPE tp:taxon-treatment
  PUBLIC "-//TaxonX//DTD Taxonomic Treatment Publishing DTD v0 20100105//EN" "tax-treatment-NSO.dtd">
<tp:taxon-treatment xmlns:tp="http://www.plazi.org/taxpub"><tp:treatment-meta><kwd-group><label>Taxon classification</label><kwd><named-content xmlns:xlink="http://www.w3.org/1999/xlink" content-type="kingdom">Animalia</named-content></kwd><kwd><named-content xmlns:xlink="http://www.w3.org/1999/xlink" content-type="order">Alcyonacea</named-content></kwd><kwd><named-content xmlns:xlink="http://www.w3.org/1999/xlink" content-type="family">Plexauridae</named-content></kwd></kwd-group><mixed-citation publication-type="journal"><person-group><name><surname>Horvath</surname><given-names>Elizabeth Anne</given-names></name></person-group><article-title>A review of gorgonian coral species (<tp:taxon-name><tp:taxon-name-part taxon-name-part-type="phylum">Cnidaria</tp:taxon-name-part></tp:taxon-name>, <tp:taxon-name><tp:taxon-name-part taxon-name-part-type="subclass">Octocorallia</tp:taxon-name-part></tp:taxon-name>, <tp:taxon-name><tp:taxon-name-part taxon-name-part-type="order">Alcyonacea</tp:taxon-name-part></tp:taxon-name>) held in the Santa Barbara Museum of Natural History research collection: focus on species from <tp:taxon-name><tp:taxon-name-part taxon-name-part-type="suborder">Scleraxonia</tp:taxon-name-part></tp:taxon-name>, <tp:taxon-name><tp:taxon-name-part taxon-name-part-type="suborder">Holaxonia</tp:taxon-name-part></tp:taxon-name>, <tp:taxon-name><tp:taxon-name-part taxon-name-part-type="suborder">Calcaxonia</tp:taxon-name-part></tp:taxon-name> – Part II: Species of <tp:taxon-name><tp:taxon-name-part taxon-name-part-type="suborder">Holaxonia</tp:taxon-name-part></tp:taxon-name>, families <tp:taxon-name><tp:taxon-name-part taxon-name-part-type="family">Gorgoniidae</tp:taxon-name-part></tp:taxon-name> and <tp:taxon-name><tp:taxon-name-part taxon-name-part-type="family">Plexauridae</tp:taxon-name-part></tp:taxon-name></article-title><source>Zookeys</source><day>04</day><month>7</month><year>2019</year><volume>860</volume><fpage>67</fpage><lpage>182</lpage><pub-id pub-id-type="doi">10.3897/zookeys.860.33597</pub-id></mixed-citation></tp:treatment-meta><tp:nomenclature><label>Genus</label><tp:taxon-name>
                  <tp:taxon-name-part taxon-name-part-type="genus" reg="Chromoplexaura">Chromoplexaura</tp:taxon-name-part>
                </tp:taxon-name><tp:taxon-authority>Williams, 2013</tp:taxon-authority><tp:nomenclature-citation-list><tp:nomenclature-citation><tp:taxon-name>
                      <tp:taxon-name-part taxon-name-part-type="genus" reg="Chromoplexaura">Chromoplexaura</tp:taxon-name-part>
                    </tp:taxon-name><comment>Williams, 2013a (part): 31, 34–35.</comment></tp:nomenclature-citation></tp:nomenclature-citation-list></tp:nomenclature><tp:treatment-sec sec-type="type species" id="SECID0EEMDI"><title>Type species.</title><p><italic><tp:taxon-name><tp:taxon-name-part taxon-name-part-type="genus" reg="Euplexaura">Euplexaura</tp:taxon-name-part><tp:taxon-name-part taxon-name-part-type="species" reg="marki">marki</tp:taxon-name-part></tp:taxon-name></italic> Kükenthal, 1913.</p></tp:treatment-sec><tp:treatment-sec sec-type="diagnosis" id="SECID0EVMDI"><title>Diagnosis.</title><p>Tall, erect, generally planar colonies, bright red; if branched, lateral (not extensively branched, if present, at all), from single, basal stem. Upper branches slender, elongate, most slightly curved, distally less dense; denser proximally and lower in colony. Polyps fully retractile; on all sides of branches and stem, as numerous slightly rounded, low to flat protuberances. Sclerites also red; robust spindles, and radiates, some ellipsoidal to sub-spherical in shape; prominent sclerite a long spindle with prominent, cone-shaped caps at each end and obvious median “waist” (herein referenced with new terminology: the double-dunce cap or double-dunce). Contains a single species from the temperate eastern Pacific (generally, California to Washington; slight possibility of presence in Canadian (even Alaskan) waters).</p></tp:treatment-sec><tp:treatment-sec sec-type="etymology" id="SECID0E1MDI"><title>Etymology.</title><p>Derived from the Greek <italic>chroma</italic>- referring to color, and the gorgonian generic name <italic>plexaura</italic>- in reference to the bright color of the colonies.</p></tp:treatment-sec><tp:treatment-sec sec-type="remarks" id="SECID0EENDI"><title>Remarks.</title><p>Diagnosis for the genus <italic><tp:taxon-name><tp:taxon-name-part taxon-name-part-type="genus" reg="Euplexaura">Euplexaura</tp:taxon-name-part></tp:taxon-name></italic> (Kükenthal, 1913a) was examined for comparison with that of the recently proposed genus <italic><tp:taxon-name><tp:taxon-name-part taxon-name-part-type="genus" reg="Chromoplexaura">Chromoplexaura</tp:taxon-name-part></tp:taxon-name></italic> Williams, 2013a. The species placed in this new genus is well represented in the <named-content xmlns:xlink="http://www.w3.org/1999/xlink" content-type="dwc:institutional_code" xlink:type="simple">SBMNH</named-content> collection, fitting the description given by <xref ref-type="bibr" rid="B165">Williams (2013a</xref>, 32–39). The original placement of the temperate Eastern Pacific species in the genus <italic><tp:taxon-name><tp:taxon-name-part taxon-name-part-type="genus" reg="Euplexaura">Euplexaura</tp:taxon-name-part></tp:taxon-name></italic> was adhered to for an entire century, based on the original description of <xref ref-type="bibr" rid="B91">Kükenthal (1913</xref>a). That original description was little referenced, and specimens of the species in this genus collected along the California coast post-1913 were often misidentified. Both the genus (as represented in CA) and the locally collected species received virtually no further attention until my work began on the <named-content xmlns:xlink="http://www.w3.org/1999/xlink" content-type="dwc:institutional_code" xlink:type="simple">SBMNH</named-content> collection in 2002; a subsequent inquiry of Dr Williams (e-mail conversation, March 2011) was made, regarding what his perspective on the species was. <xref ref-type="bibr" rid="B165">Williams’ (2013a)</xref> establishment of a new genus for this temperate gorgonian is justified.</p></tp:treatment-sec><ref-list><ref id="B165"><mixed-citation xmlns:xlink="http://www.w3.org/1999/xlink" xlink:type="simple"><person-group><name name-style="western"><surname>Williams</surname><given-names>GC</given-names></name></person-group> (<year>2013a</year>) <article-title>New taxa and revisionary systematics of alcyonacean octocorals from the Pacific Coast of North America (<tp:taxon-name><tp:taxon-name-part taxon-name-part-type="phylum">Cnidaria</tp:taxon-name-part></tp:taxon-name>, <tp:taxon-name><tp:taxon-name-part taxon-name-part-type="class">Anthozoa</tp:taxon-name-part></tp:taxon-name>).</article-title><source>ZooKeys</source><volume>283</volume>: <fpage>15</fpage>–<lpage>42</lpage>.<ext-link xlink:type="simple" ext-link-type="doi" xlink:href="10.3897/zookeys.283.4803">https://doi.org/10.3897/zookeys.283.4803</ext-link></mixed-citation></ref><ref id="B91"><mixed-citation xmlns:xlink="http://www.w3.org/1999/xlink" xlink:type="simple"><person-group><name name-style="western"><surname>Kükenthal</surname><given-names>W</given-names></name></person-group> (<year>1913</year>) <article-title>Über die Alcyonarienfauna Californiens und ihre tiergeo-graphischen Beziehungen.</article-title><source>Zoologische Jahrbucher Abteilung fur Systematik</source><volume>35</volume>(<issue>2</issue>): <fpage>219</fpage>–<lpage>270</lpage>. <ext-link xlink:type="simple" ext-link-type="doi" xlink:href="10.5962/bhl.part.16718">https://doi.org/10.5962/bhl.part.16718</ext-link></mixed-citation></ref></ref-list></tp:taxon-treatment>
