# Supplementary material for: A review of gorgonian coral species (Cnidaria, Octocorallia, Alcyonacea) held in the Santa Barbara Museum of Natural History research collection: focus on species from Scleraxonia, Holaxonia, Calcaxonia – Part II: Species of Holaxonia, families Gorgoniidae and Plexauridae
Source: Zookeys. 2019 Jul 4;860:67–182. doi: 10.3897/zookeys.860.33597 (PMC6656982; doi:10.3897/zookeys.860.33597)
Supplement: XML Treatment for Muricea [file zookeys.860.33597-treatment17.xml]

<!DOCTYPE tp:taxon-treatment
  PUBLIC "-//TaxonX//DTD Taxonomic Treatment Publishing DTD v0 20100105//EN" "tax-treatment-NSO.dtd">
<tp:taxon-treatment xmlns:tp="http://www.plazi.org/taxpub"><tp:treatment-meta><kwd-group><label>Taxon classification</label><kwd><named-content xmlns:xlink="http://www.w3.org/1999/xlink" content-type="kingdom">Animalia</named-content></kwd><kwd><named-content xmlns:xlink="http://www.w3.org/1999/xlink" content-type="order">Alcyonacea</named-content></kwd><kwd><named-content xmlns:xlink="http://www.w3.org/1999/xlink" content-type="family">Plexauridae</named-content></kwd></kwd-group><mixed-citation publication-type="journal"><person-group><name><surname>Horvath</surname><given-names>Elizabeth Anne</given-names></name></person-group><article-title>A review of gorgonian coral species (<tp:taxon-name><tp:taxon-name-part taxon-name-part-type="phylum">Cnidaria</tp:taxon-name-part></tp:taxon-name>, <tp:taxon-name><tp:taxon-name-part taxon-name-part-type="subclass">Octocorallia</tp:taxon-name-part></tp:taxon-name>, <tp:taxon-name><tp:taxon-name-part taxon-name-part-type="order">Alcyonacea</tp:taxon-name-part></tp:taxon-name>) held in the Santa Barbara Museum of Natural History research collection: focus on species from <tp:taxon-name><tp:taxon-name-part taxon-name-part-type="suborder">Scleraxonia</tp:taxon-name-part></tp:taxon-name>, <tp:taxon-name><tp:taxon-name-part taxon-name-part-type="suborder">Holaxonia</tp:taxon-name-part></tp:taxon-name>, <tp:taxon-name><tp:taxon-name-part taxon-name-part-type="suborder">Calcaxonia</tp:taxon-name-part></tp:taxon-name> – Part II: Species of <tp:taxon-name><tp:taxon-name-part taxon-name-part-type="suborder">Holaxonia</tp:taxon-name-part></tp:taxon-name>, families <tp:taxon-name><tp:taxon-name-part taxon-name-part-type="family">Gorgoniidae</tp:taxon-name-part></tp:taxon-name> and <tp:taxon-name><tp:taxon-name-part taxon-name-part-type="family">Plexauridae</tp:taxon-name-part></tp:taxon-name></article-title><source>Zookeys</source><day>04</day><month>7</month><year>2019</year><volume>860</volume><fpage>67</fpage><lpage>182</lpage><pub-id pub-id-type="doi">10.3897/zookeys.860.33597</pub-id></mixed-citation></tp:treatment-meta><tp:nomenclature><label>Genus</label><tp:taxon-name>
                <tp:taxon-name-part taxon-name-part-type="genus" reg="Muricea">Muricea</tp:taxon-name-part>
              </tp:taxon-name><tp:taxon-authority>Lamouroux, 1821</tp:taxon-authority><tp:nomenclature-citation-list><tp:nomenclature-citation><tp:taxon-name>
                    <tp:taxon-name-part taxon-name-part-type="genus" reg="Muricea">Muricea</tp:taxon-name-part>
                  </tp:taxon-name><comment>(pars) Lamouroux, 1821: 36. (pars) <xref ref-type="bibr" rid="B18">Blainville 1834</xref>: 509. (pars) <xref ref-type="bibr" rid="B55">Ehrenberg 1834</xref>: 134. <xref ref-type="bibr" rid="B49">Dana 1846</xref>: 673. (pars) Milne Edwards 1857: 142. <xref ref-type="bibr" rid="B53">Duchassaing and Michelotti 1864</xref>: 14. (pars) <xref ref-type="bibr" rid="B90">Kölliker 1865</xref>: 135. (pars) <xref ref-type="bibr" rid="B159">Verrill 1868b</xref>: 418–419; <xref ref-type="bibr" rid="B160">1868c</xref>: 411; <xref ref-type="bibr" rid="B161">1869a</xref>: 449–450. <xref ref-type="bibr" rid="B88">Kent 1870</xref>: 84, pl 41, figs 13–17, (?) 36–37. (pars) Studer 1878–<xref ref-type="bibr" rid="B143">1879</xref>: 649. <xref ref-type="bibr" rid="B144">Studer 1887</xref>: 58. <xref ref-type="bibr" rid="B168">Wright and Studer 1889</xref>: 93, 133 + pl. <xref ref-type="bibr" rid="B63">Gorzawsky 1908</xref>: 8. <xref ref-type="bibr" rid="B112">Nutting 1910a</xref>: 9. <xref ref-type="bibr" rid="B92">Kükenthal 1919</xref>: 752, 835; <xref ref-type="bibr" rid="B93">1924</xref>: 141. (pars) <xref ref-type="bibr" rid="B127">Riess 1929</xref>: 383–384. <xref ref-type="bibr" rid="B2">Aurivillius 1931</xref>: 102–103. <xref ref-type="bibr" rid="B51">Deichmann 1936</xref>: 99. <xref ref-type="bibr" rid="B5">Bayer 1956</xref>a: F210; 1959a: 12; <xref ref-type="bibr" rid="B9">1961</xref>: 179–180. <xref ref-type="bibr" rid="B150">Tixier-Durivault 1969</xref>; <xref ref-type="bibr" rid="B151">1970a</xref>, <xref ref-type="bibr" rid="B152">b</xref>, <xref ref-type="bibr" rid="B153">c</xref>: 154. <xref ref-type="bibr" rid="B11">Bayer 1981</xref>c: 930 [in key only]; 1994: 23–24. <xref ref-type="bibr" rid="B103">Marques and Castro 1995</xref>: 162. <xref ref-type="bibr" rid="B78">Hardee and Wicksten 1996</xref>: 127–128. <xref ref-type="bibr" rid="B32">Castro et al. 2010</xref>: 779. <xref ref-type="bibr" rid="B24">Breedy and Guzmán 2015</xref>: 6–7; 2016b: 7–8.</comment></tp:nomenclature-citation><tp:nomenclature-citation><tp:taxon-name>
                    <tp:taxon-name-part taxon-name-part-type="genus" reg="Emuricea">Emuricea</tp:taxon-name-part>
                  </tp:taxon-name><comment>(pars) Verrill, 1869a: 449. <xref ref-type="bibr" rid="B144">Studer 1887</xref>: 58. <xref ref-type="bibr" rid="B168">Wright and Studer 1889</xref>: pl LVI. <xref ref-type="bibr" rid="B111">Nutting 1909</xref>: 718. <xref ref-type="bibr" rid="B149">Thomson and Simpson 1909</xref>: 258. <xref ref-type="bibr" rid="B92">Kükenthal 1919</xref>: 836. Reiss 1919: 397–398. <xref ref-type="bibr" rid="B93">Kükenthal 1924</xref>: 149–150. <xref ref-type="bibr" rid="B148">Thomson 1927</xref>: 48–49. Reiss 1929: 397. <xref ref-type="bibr" rid="B2">Aurivillius 1931</xref>: 50 (emended). <xref ref-type="bibr" rid="B51">Deichmann 1936</xref>: 104.</comment></tp:nomenclature-citation><tp:nomenclature-citation><tp:taxon-name><tp:taxon-name-part taxon-name-part-type="genus" reg="Eumuricea">Eumuricea</tp:taxon-name-part> (<tp:taxon-name-part taxon-name-part-type="subgenus" reg="Muricea">Muricea</tp:taxon-name-part>)</tp:taxon-name><comment>Bayer, 1981: 930 (key). Breedy and Guzman 2015: abstract, 28.</comment></tp:nomenclature-citation></tp:nomenclature-citation-list></tp:nomenclature><tp:treatment-sec sec-type="type species" id="SECID0EPXBK"><title>Type species.</title><p><italic><tp:taxon-name><tp:taxon-name-part taxon-name-part-type="genus" reg="Muricea">Muricea</tp:taxon-name-part><tp:taxon-name-part taxon-name-part-type="species" reg="spicifera">spicifera</tp:taxon-name-part></tp:taxon-name></italic> Lamouroux, 1821, by subsequent designation <xref ref-type="bibr" rid="B108">Milne Edwards and Haime 1850</xref>: lxxx. <xref ref-type="bibr" rid="B93">Kükenthal (1924)</xref> listed <italic><tp:taxon-name><tp:taxon-name-part taxon-name-part-type="genus" reg="Muricea">Muricea</tp:taxon-name-part><tp:taxon-name-part taxon-name-part-type="species" reg="muricata">muricata</tp:taxon-name-part></tp:taxon-name></italic> (Pallas, 1766) as the type. [<italic><tp:taxon-name><tp:taxon-name-part taxon-name-part-type="genus" reg="Muricea">M.</tp:taxon-name-part><tp:taxon-name-part taxon-name-part-type="species" reg="specifera">specifera</tp:taxon-name-part></tp:taxon-name></italic> was later synonymized with <italic><tp:taxon-name><tp:taxon-name-part taxon-name-part-type="genus" reg="Muricea">Muricea</tp:taxon-name-part><tp:taxon-name-part taxon-name-part-type="species" reg="muricata">muricata</tp:taxon-name-part></tp:taxon-name></italic> Pallas, 1766 <italic>apud</italic> Bayer, 1961: 179–180]</p></tp:treatment-sec><tp:treatment-sec sec-type="diagnosis" id="SECID0ELZBK"><title>Diagnosis.</title><p>Arborescent colonies richly branched (dichotomously or laterally), often in one plane. Branch diameter moderate to very thick, tendency to curve upwards, most nearly parallel to one another, tips tending to slightly swollen. Calyces shelf-like, on all sides, close-set, prickly, tubular or distinctly projecting (at right angle or upwards); stiffened by large, fusiform sclerites; aperture wide and eight-rayed; polyps fully retractile. Axis purely horny; weakly loculated (if at all). Sclerites usually fusiform, long, often massive, spindles (up to 3.0 mm in length), obviously sculptured, with strong outer or terminal spines, or both, arranged in calycular wall longitudinally; rarely some irregular forms. Anthocodial sclerites numerous, small spindles, forming at most weak, slightly differentiated transverse crown or collaret below tentacles, converging on bases of tentacles. Sclerites in genus stated as generally, markedly stockier, denser and thicker; a bit larger overall, than those seen in many other genera.</p></tp:treatment-sec><tp:treatment-sec sec-type="remarks" id="SECID0EQZBK"><title>Remarks.</title><p>The genus <italic><tp:taxon-name><tp:taxon-name-part taxon-name-part-type="genus" reg="Muricea">Muricea</tp:taxon-name-part></tp:taxon-name></italic> may contain at least a dozen species specifically found in the eastern Pacific; however, species descriptions, and their potential synonymies, needed review. The work of <xref ref-type="bibr" rid="B24">Breedy and Guzmán (2015</xref>, <xref ref-type="bibr" rid="B25">2016a</xref>, <xref ref-type="bibr" rid="B26">2016b</xref>) has been of help. But, the California Bight is a complex area in the eastern Pacific, and may hold some surprises with regards to this genus. To date two, perhaps three, species are commonly recorded from the California Bight; others, however, occasionally may appear. A more extensive and thorough discussion of this genus as it appears specifically in the California Bight may be required. A further investigation is also necessitated by the fact that the number of species of Mexican <italic><tp:taxon-name><tp:taxon-name-part taxon-name-part-type="genus" reg="Muricea">Muricea</tp:taxon-name-part></tp:taxon-name></italic>, in both the <named-content xmlns:xlink="http://www.w3.org/1999/xlink" content-type="dwc:institutional_code" xlink:type="simple">SBMNH</named-content> collection and other collections, is far greater than the number of species currently known to occur within the California Bight. While the review of the genus <italic><tp:taxon-name><tp:taxon-name-part taxon-name-part-type="genus" reg="Muricea">Muricea</tp:taxon-name-part></tp:taxon-name></italic> and its species by <xref ref-type="bibr" rid="B24">Breedy and Guzmán (2015</xref>, <xref ref-type="bibr" rid="B25">2016a</xref>, 2106b) is helpful, further investigation of <italic><tp:taxon-name><tp:taxon-name-part taxon-name-part-type="genus" reg="Muricea">Muricea</tp:taxon-name-part></tp:taxon-name></italic> found in the eastern Pacific waters of California and upper Baja, Mexico is still required; specimens from the <named-content xmlns:xlink="http://www.w3.org/1999/xlink" content-type="dwc:institutional_code" xlink:type="simple">SBMNH</named-content> and <abbrev xmlns:xlink="http://www.w3.org/1999/xlink" content-type="institution" xlink:title="Los Angeles County Museum of Natural History" id="ABBRID0EW2BK" xlink:type="simple">LACoMNH</abbrev> will be helpful in such investigations.</p></tp:treatment-sec><ref-list><ref id="B18"><mixed-citation xmlns:xlink="http://www.w3.org/1999/xlink" xlink:type="simple"><person-group><name name-style="western"><surname>Blainville</surname><given-names>HMD de</given-names></name></person-group> (<year>1834</year>) Manuel d’Actinologie ou de Zoophytologie. FG Levrault, Paris, 1–644. [102 pls] <ext-link xlink:type="simple" ext-link-type="doi" xlink:href="10.5962/bhl.title.8768">https://doi.org/10.5962/bhl.title.8768</ext-link></mixed-citation></ref><ref id="B55"><mixed-citation xmlns:xlink="http://www.w3.org/1999/xlink" xlink:type="simple"><person-group><name name-style="western"><surname>Ehrenberg</surname><given-names>CG</given-names></name></person-group> (<year>1834</year>) Beitrage zur physiologischen Kenntniss der Corallenthiere im allgemeinen, und besonders des rothen Meeres, nebst einem Versuche zur physiologischen Systematik derselben. Abhandlungen der Königlichen preussischen Akademie der Wissenschaften zu Berlin. Aus dem Jahre 1832. Erster Theil, 380 pp.</mixed-citation></ref><ref id="B49"><mixed-citation xmlns:xlink="http://www.w3.org/1999/xlink" xlink:type="simple"><person-group><name name-style="western"><surname>Dana</surname><given-names>JD</given-names></name></person-group> (<year>1846</year>) <source>Zoophytes. United States Exploring Expedition during the years 1838, 1839, 1840, 1841, 1842, under the command of Charles Wilkes, USN Vol. 7.</source><publisher-name>Lea and Blanchard</publisher-name>, <publisher-loc>Philadelphia</publisher-loc>, <size units="page">740 pp</size>. [45 text figs Atlas, Zoophytes. 61 pls, 1849; See nos. 21, 22, 25, and 26 in Haskell DC: The United States Exploring Expedition, 1838–1842 and its publications 1844–1874. Greenwood Press, New York, 1968.]</mixed-citation></ref><ref id="B53"><mixed-citation xmlns:xlink="http://www.w3.org/1999/xlink" xlink:type="simple"><person-group><name name-style="western"><surname>Duchassaing</surname><given-names>P</given-names></name><name name-style="western"><surname>Michelotti</surname><given-names>G</given-names></name></person-group> (<year>1864</year>) Supplement au Mémoire sur les Coralliaires des Antilles. Mémorie della Reale Accademia delle Scienze di Torino (ser. 2) 23: 97–206. [Reprint paged 1–112]</mixed-citation></ref><ref id="B90"><mixed-citation xmlns:xlink="http://www.w3.org/1999/xlink" xlink:type="simple"><person-group><name name-style="western"><surname>Kölliker</surname><given-names>RA von</given-names></name></person-group> (<year>1865</year>) Icones histiologicae oder Atlas der vergleichenden Gewebelehre. Zweite Abtheilung. Der feinere Bau der hoheren Thiere. Erstes Heft. Die Bindesubstanz der Coelenteraten. Verlag von Wilhelm Engelmann, Leipzig, 87–181. [pls 10–19, 13 text figs] <ext-link xlink:type="simple" ext-link-type="doi" xlink:href="10.5962/bhl.title.11946">https://doi.org/10.5962/bhl.title.11946</ext-link></mixed-citation></ref><ref id="B159"><mixed-citation xmlns:xlink="http://www.w3.org/1999/xlink" xlink:type="simple"><person-group><name name-style="western"><surname>Verrill</surname><given-names>AE</given-names></name></person-group> (<year>1868b</year>) Notes on <tp:taxon-name><tp:taxon-name-part taxon-name-part-type="subkingdom">Radiata</tp:taxon-name-part></tp:taxon-name> in the Museum of Yale College. No. 6. Review of the corals and polyps of the West Coast of America. Transactions of the Connecticut Academy of Arts and Sciences (2<sup>nd</sup> edn) 1(2): 377–422.</mixed-citation></ref><ref id="B160"><mixed-citation xmlns:xlink="http://www.w3.org/1999/xlink" xlink:type="simple"><person-group><name name-style="western"><surname>Verrill</surname><given-names>AE</given-names></name></person-group> (<year>1868c</year>) <article-title>Critical remarks on halcyonoid polyps in the museum of Yale College, with descriptions of new genera.</article-title><source>American Journal of Science and Arts</source><volume>45</volume>: <fpage>411</fpage>–<lpage>415</lpage>.</mixed-citation></ref><ref id="B161"><mixed-citation xmlns:xlink="http://www.w3.org/1999/xlink" xlink:type="simple"><person-group><name name-style="western"><surname>Verrill</surname><given-names>AE</given-names></name></person-group> (<year>1869a</year>) Notes on <tp:taxon-name><tp:taxon-name-part taxon-name-part-type="subkingdom">Radiata</tp:taxon-name-part></tp:taxon-name> in the Museum of Yale College. No. 6. Review of the corals and polyps of the West Coast of America. Transactions of the Connecticut Academy of Arts and Sciences (2<sup>nd</sup> edn) 1(2): 423–502.</mixed-citation></ref><ref id="B88"><mixed-citation xmlns:xlink="http://www.w3.org/1999/xlink" xlink:type="simple"><person-group><name name-style="western"><surname>Kent</surname><given-names>WS</given-names></name></person-group> (<year>1870</year>) <article-title>On the calcareous spicula of the <tp:taxon-name><tp:taxon-name-part taxon-name-part-type="order">Gorgonaceae</tp:taxon-name-part></tp:taxon-name>: their modification of form, and the importance of their characters as a basis for generic and specific diagnosis.</article-title><source>Monthly Microscopical Journal</source><volume>3</volume>: <fpage>76</fpage>–<lpage>94</lpage>. [pls 41–42] <ext-link xlink:type="simple" ext-link-type="doi" xlink:href="10.1111/j.1365-2818.1870.tb06326.x">https://doi.org/10.1111/j.1365-2818.1870.tb06326.x</ext-link></mixed-citation></ref><ref id="B143"><mixed-citation xmlns:xlink="http://www.w3.org/1999/xlink" xlink:type="simple"><person-group><name name-style="western"><surname>Studer</surname><given-names>T</given-names></name></person-group> (<year>1879</year>) <article-title>Ubersicht der <tp:taxon-name><tp:taxon-name-part taxon-name-part-type="class">Anthozoa</tp:taxon-name-part></tp:taxon-name><tp:taxon-name><tp:taxon-name-part taxon-name-part-type="subclass">Alcyonaria</tp:taxon-name-part></tp:taxon-name>, welche wahrend der Reise S.M.S. ‘Gazelle’ um die Erde gesammelt wurden.</article-title><source>Monatsbericht der Könilich Preussischen Akademie der Wissenschaften zu Berlin, September-Oktober</source><volume>1878</volume>: <fpage>632</fpage>–<lpage>688</lpage>. [pls 1–5]</mixed-citation></ref><ref id="B144"><mixed-citation xmlns:xlink="http://www.w3.org/1999/xlink" xlink:type="simple"><person-group><name name-style="western"><surname>Studer</surname><given-names>T</given-names></name></person-group> (<year>1887</year>) <article-title>Versuch eines Systemes der <tp:taxon-name><tp:taxon-name-part taxon-name-part-type="subclass">Alcyonaria</tp:taxon-name-part></tp:taxon-name>.</article-title><source>Archiv für Naturgeschichte</source><volume>53</volume>(<issue>1</issue>): <fpage>1</fpage>–<lpage>74</lpage>. [pl 1]</mixed-citation></ref><ref id="B168"><mixed-citation xmlns:xlink="http://www.w3.org/1999/xlink" xlink:type="simple"><person-group><name name-style="western"><surname>Wright</surname><given-names>EP</given-names></name><name name-style="western"><surname>Studer</surname><given-names>T</given-names></name></person-group> (<year>1889</year>) <article-title>Report of the <tp:taxon-name><tp:taxon-name-part taxon-name-part-type="subclass">Alcyonaria</tp:taxon-name-part></tp:taxon-name> collected by HMS ’Challenger’ during the years 1873–1876.</article-title><source>Challenger Reports: Zoology</source><volume>31</volume>(<issue>64</issue>): <fpage>1</fpage>–<lpage>314</lpage>. [pls 1–43] <ext-link xlink:type="simple" ext-link-type="uri" xlink:href="https://www">https://www</ext-link>. <ext-link xlink:type="simple" ext-link-type="uri" xlink:href="http://archive.org/details/reportonscientif04grea/page/87/mode/1up">archive.org/details/reportonscientif04grea/page/87/mode/1up</ext-link></mixed-citation></ref><ref id="B63"><mixed-citation xmlns:xlink="http://www.w3.org/1999/xlink" xlink:type="simple"><person-group><name name-style="western"><surname>Gorzawsky</surname><given-names>H</given-names></name></person-group> (<year>1908</year>) <source>Die Gorgonaceenfamilien der Primnoiden und Muriceiden.</source><publisher-name>Inaugural-Dissertation zur Erlangung der philosophischen Doktorwurde der-hohen philosophischen Fakultat der Kongelige Universität Breslau</publisher-name>, <publisher-loc>Buchdruckerei H Fleischmann, Breslau</publisher-loc>, <size units="page">49 pp</size>.</mixed-citation></ref><ref id="B112"><mixed-citation xmlns:xlink="http://www.w3.org/1999/xlink" xlink:type="simple"><person-group><name name-style="western"><surname>Nutting</surname><given-names>CC</given-names></name></person-group> (<year>1910a</year>) The <tp:taxon-name><tp:taxon-name-part taxon-name-part-type="order">Gorgonacea</tp:taxon-name-part></tp:taxon-name> of the Siboga Expedition. III. The <tp:taxon-name><tp:taxon-name-part taxon-name-part-type="family">Muriceidae</tp:taxon-name-part></tp:taxon-name>. Siboga Expedition Monograph 13b: 108. [22 pls] <ext-link xlink:type="simple" ext-link-type="uri" xlink:href="https://biodiversitylibrary.org/page/12044392">https://biodiversitylibrary.org/page/12044392</ext-link></mixed-citation></ref><ref id="B92"><mixed-citation xmlns:xlink="http://www.w3.org/1999/xlink" xlink:type="simple"><person-group><name name-style="western"><surname>Kükenthal</surname><given-names>W</given-names></name></person-group> (<year>1919</year>) <tp:taxon-name><tp:taxon-name-part taxon-name-part-type="suborder">Gorgonaria</tp:taxon-name-part></tp:taxon-name>. Wissenschaftliche Ergebnisse der deutsche Tiefsee-Expeditionen ‘Valdivia’ 1898–99 13(2): 1–946. [pls 30–89]</mixed-citation></ref><ref id="B93"><mixed-citation xmlns:xlink="http://www.w3.org/1999/xlink" xlink:type="simple"><person-group><name name-style="western"><surname>Kükenthal</surname><given-names>W</given-names></name></person-group> (<year>1924</year>) <source><tp:taxon-name><tp:taxon-name-part taxon-name-part-type="suborder">Gorgonaria</tp:taxon-name-part></tp:taxon-name>. Das Tierreich, Vol. 47.</source><publisher-name>Walter de Gruyter &amp; Company</publisher-name>, <publisher-loc>Berlin</publisher-loc>, <size units="page">478 pp</size>.</mixed-citation></ref><ref id="B127"><mixed-citation xmlns:xlink="http://www.w3.org/1999/xlink" xlink:type="simple"><person-group><name name-style="western"><surname>Riess</surname><given-names>M</given-names></name></person-group> (<year>1929</year>) <article-title>Die Gorgonarien Westindiens. Kapitel 8. Die Familie <tp:taxon-name><tp:taxon-name-part taxon-name-part-type="family">Muriceidae</tp:taxon-name-part></tp:taxon-name>.</article-title><source>Zoologische Jahrbucher Supplement</source><volume>16</volume>(<issue>2</issue>): <fpage>377</fpage>–<lpage>420</lpage>. [pl 8]</mixed-citation></ref><ref id="B2"><mixed-citation xmlns:xlink="http://www.w3.org/1999/xlink" xlink:type="simple"><person-group><name name-style="western"><surname>Aurivillius</surname><given-names>M</given-names></name></person-group> (<year>1931</year>) The gorgonians from Dr. Sixten Bock’s expedition to Japan and the Bonin Islands, 1914. Kungliga Svenska Vetenskapsakademiens Handlingar (ser. 3) 9(4): 1–337.</mixed-citation></ref><ref id="B51"><mixed-citation xmlns:xlink="http://www.w3.org/1999/xlink" xlink:type="simple"><person-group><name name-style="western"><surname>Deichmann</surname><given-names>E</given-names></name></person-group> (<year>1936</year>) XLIX. The <tp:taxon-name><tp:taxon-name-part taxon-name-part-type="subclass">Alcyonaria</tp:taxon-name-part></tp:taxon-name> of the western part of the Atlantic Ocean. Memoirs of the Museum of Comparative Zoology at Harvard College, Vol. LIII. Cambridge, Massachsetts, 1–317. [37 pls] <ext-link xlink:type="simple" ext-link-type="uri" xlink:href="https://biodiversitylibrary.org/page/4363631">https://biodiversitylibrary.org/page/4363631</ext-link></mixed-citation></ref><ref id="B5"><mixed-citation xmlns:xlink="http://www.w3.org/1999/xlink" xlink:type="simple"><person-group><name name-style="western"><surname>Bayer</surname><given-names>FM</given-names></name></person-group> (<year>1956</year>) <tp:taxon-name><tp:taxon-name-part taxon-name-part-type="subclass">Octocorallia</tp:taxon-name-part></tp:taxon-name>, Part F. <tp:taxon-name><tp:taxon-name-part taxon-name-part-type="phylum">Coelenterata</tp:taxon-name-part></tp:taxon-name>. In: Moore RC (Ed.) Treatise on Invertebrate Paleontology. Geological Society of America and University of Kansas Press, Lawrence-Kansas, F166–F231.</mixed-citation></ref><ref id="B9"><mixed-citation xmlns:xlink="http://www.w3.org/1999/xlink" xlink:type="simple"><person-group><name name-style="western"><surname>Bayer</surname><given-names>FM</given-names></name></person-group> (<year>1961</year>) The shallow-water <tp:taxon-name><tp:taxon-name-part taxon-name-part-type="subclass">Octocorallia</tp:taxon-name-part></tp:taxon-name> of the West Indian Region: (A manual for marine biologists). In: Hummelinck W (Ed.) Studies on the Fauna of Curacao and other Caribbean Islands 12(55): 1–373. Martinus Nijhoff, The Hague.</mixed-citation></ref><ref id="B150"><mixed-citation xmlns:xlink="http://www.w3.org/1999/xlink" xlink:type="simple"><person-group><name name-style="western"><surname>Tixier-Durivault</surname><given-names>A</given-names></name></person-group> (<year>1969</year>) <article-title>Les <tp:taxon-name><tp:taxon-name-part taxon-name-part-type="family">Alcyoniidae</tp:taxon-name-part></tp:taxon-name> des Tuamotu (Murur-oa) et des Gambier.</article-title><source>Cahiers du Pacifique</source><volume>13</volume>: <fpage>133</fpage>–<lpage>156</lpage>. [May]</mixed-citation></ref><ref id="B151"><mixed-citation xmlns:xlink="http://www.w3.org/1999/xlink" xlink:type="simple"><person-group><name name-style="western"><surname>Tixier-Durivault</surname><given-names>A</given-names></name></person-group> (<year>1970a</year>) <article-title>Octocoralliaires. Campagne de la ‘Calypso’ au large des côtes atlantiques de l’Amérique du Sud (1961–1962).</article-title><source>Annales de l’Institut Océanographique Monaco</source><volume>47</volume>: <fpage>145</fpage>–<lpage>169</lpage>.</mixed-citation></ref><ref id="B152"><mixed-citation xmlns:xlink="http://www.w3.org/1999/xlink" xlink:type="simple"><person-group><name name-style="western"><surname>Tixier-Durivault</surname><given-names>A</given-names></name></person-group> (<year>1970b</year>) <article-title>Les octocoralliaires de Nouvelle-Calédonie.</article-title><source>L’Expédition française sur les récifs coralliens de la Nouvelle-Calédonie</source><volume>4</volume>: <fpage>171</fpage>–<lpage>350</lpage>. [figs 1–173]</mixed-citation></ref><ref id="B153"><mixed-citation xmlns:xlink="http://www.w3.org/1999/xlink" xlink:type="simple"><person-group><name name-style="western"><surname>Tixier-Durivault</surname><given-names>A</given-names></name></person-group> (<year>1970c</year>) <article-title>Les octocoralliaires de Nha-Trang (Viet-Nam).</article-title><source>Cahiers du Pacifique</source><volume>14</volume>: <fpage>115</fpage>–<lpage>236</lpage>. [figs 1(map)-74. (September 1970.) Map, fig. 1, is a fold-out not within the pagination]</mixed-citation></ref><ref id="B11"><mixed-citation xmlns:xlink="http://www.w3.org/1999/xlink" xlink:type="simple"><person-group><name name-style="western"><surname>Bayer</surname><given-names>FM</given-names></name></person-group> (<year>1981</year>) <article-title>Key to the genera of <tp:taxon-name><tp:taxon-name-part taxon-name-part-type="subclass">Octocorallia</tp:taxon-name-part></tp:taxon-name> exclusive of <tp:taxon-name><tp:taxon-name-part taxon-name-part-type="order">Pennatulacea</tp:taxon-name-part></tp:taxon-name> (<tp:taxon-name><tp:taxon-name-part taxon-name-part-type="phylum">Coelenterata</tp:taxon-name-part></tp:taxon-name>: <tp:taxon-name><tp:taxon-name-part taxon-name-part-type="class">Anthozoa</tp:taxon-name-part></tp:taxon-name>) with diagnoses of new taxa.</article-title><source>Proceedings of the Biological Society of Washington</source><volume>94</volume>(<issue>3</issue>): <fpage>902</fpage>–<lpage>947</lpage>. <ext-link xlink:type="simple" ext-link-type="uri" xlink:href="https://repository.si.edu/handle/10088/978">https://repository.si.edu/handle/10088/978</ext-link></mixed-citation></ref><ref id="B103"><mixed-citation xmlns:xlink="http://www.w3.org/1999/xlink" xlink:type="simple"><person-group><name name-style="western"><surname>Marques</surname><given-names>ACSJ</given-names></name><name name-style="western"><surname>Castro</surname><given-names>CB</given-names></name></person-group> (<year>1995</year>) <article-title><italic><tp:taxon-name><tp:taxon-name-part taxon-name-part-type="genus">Muricea</tp:taxon-name-part></tp:taxon-name></italic> (<tp:taxon-name><tp:taxon-name-part taxon-name-part-type="phylum">Cnidaria</tp:taxon-name-part></tp:taxon-name>, <tp:taxon-name><tp:taxon-name-part taxon-name-part-type="subclass">Octocorallia</tp:taxon-name-part></tp:taxon-name>) from Brazil, with description of a new species.</article-title><source>Bulletin of Marine Science</source><volume>56</volume>(<issue>1</issue>): <fpage>161</fpage>–<lpage>172</lpage>. <ext-link xlink:type="simple" ext-link-type="uri" xlink:href="https://www.ingentaconnect.com/content/umrsmas/bullmar/1995/00000056/00000001/art00010">https://www.ingentaconnect.com/content/umrsmas/bullmar/1995/00000056/00000001/art00010</ext-link></mixed-citation></ref><ref id="B78"><mixed-citation xmlns:xlink="http://www.w3.org/1999/xlink" xlink:type="simple"><person-group><name name-style="western"><surname>Hardee</surname><given-names>M</given-names></name><name name-style="western"><surname>Wicksten</surname><given-names>MK</given-names></name></person-group> (<year>1996</year>) <article-title>Redescription and taxonomic comparison of three eastern Pacific species of <italic><tp:taxon-name><tp:taxon-name-part taxon-name-part-type="genus">Muricea</tp:taxon-name-part></tp:taxon-name></italic> (<tp:taxon-name><tp:taxon-name-part taxon-name-part-type="phylum">Cnidaria</tp:taxon-name-part></tp:taxon-name>: <tp:taxon-name><tp:taxon-name-part taxon-name-part-type="class">Anthozoa</tp:taxon-name-part></tp:taxon-name>).</article-title><source>Bulletin of the Southern California Academy of Sciences</source><volume>95</volume>(<issue>3</issue>): <fpage>127</fpage>–<lpage>140</lpage>. <ext-link xlink:type="simple" ext-link-type="uri" xlink:href="http://biodiversitylibrary.org/page/39810558">http://biodiversitylibrary.org/page/39810558</ext-link></mixed-citation></ref><ref id="B32"><mixed-citation xmlns:xlink="http://www.w3.org/1999/xlink" xlink:type="simple"><person-group><name name-style="western"><surname>Castro</surname><given-names>CB</given-names></name><name name-style="western"><surname>Medeiros</surname><given-names>MS</given-names></name><name name-style="western"><surname>Loiola</surname><given-names>LL</given-names></name></person-group> (<year>2010</year>) <article-title><tp:taxon-name><tp:taxon-name-part taxon-name-part-type="subclass">Octocorallia</tp:taxon-name-part></tp:taxon-name> (<tp:taxon-name><tp:taxon-name-part taxon-name-part-type="phylum">Cnidaria</tp:taxon-name-part></tp:taxon-name>: <tp:taxon-name><tp:taxon-name-part taxon-name-part-type="class">Anthozoa</tp:taxon-name-part></tp:taxon-name>) from Brazilian reefs.</article-title><source>Journal of Natural History</source><volume>44</volume>: <fpage>763</fpage>–<lpage>827</lpage>. <ext-link xlink:type="simple" ext-link-type="doi" xlink:href="10.1080/00222930903441160">https://doi.org/10.1080/00222930903441160</ext-link></mixed-citation></ref><ref id="B24"><mixed-citation xmlns:xlink="http://www.w3.org/1999/xlink" xlink:type="simple"><person-group><name name-style="western"><surname>Breedy</surname><given-names>O</given-names></name><name name-style="western"><surname>Guzmán</surname><given-names>HM</given-names></name></person-group> (<year>2015</year>) <article-title>A revision of the genus <italic><tp:taxon-name><tp:taxon-name-part taxon-name-part-type="genus">Muricea</tp:taxon-name-part></tp:taxon-name></italic> Lamouroux, 1821 (<tp:taxon-name><tp:taxon-name-part taxon-name-part-type="class">Anthozoa</tp:taxon-name-part></tp:taxon-name>, <tp:taxon-name><tp:taxon-name-part taxon-name-part-type="subclass">Octocorallia</tp:taxon-name-part></tp:taxon-name>) in the eastern Pacific. Part I: <tp:taxon-name><tp:taxon-name-part taxon-name-part-type="genus">Eumuricea</tp:taxon-name-part></tp:taxon-name> Verrill, 1869 revisited.</article-title><source>ZooKeys</source><volume>537</volume>: <fpage>1</fpage>–<lpage>32</lpage>. <ext-link xlink:type="simple" ext-link-type="doi" xlink:href="10.3897/zookeys.537.6025">https://doi.org/10.3897/zookeys.537.6025</ext-link></mixed-citation></ref><ref id="B111"><mixed-citation xmlns:xlink="http://www.w3.org/1999/xlink" xlink:type="simple"><person-group><name name-style="western"><surname>Nutting</surname><given-names>CC</given-names></name></person-group> (<year>1909</year>) <article-title><tp:taxon-name><tp:taxon-name-part taxon-name-part-type="subclass">Alcyonaria</tp:taxon-name-part></tp:taxon-name> of the California coast.</article-title><source>Proceedings of the United States National Museum</source><volume>35</volume>: <fpage>681</fpage>–<lpage>727</lpage>. <ext-link xlink:type="simple" ext-link-type="doi" xlink:href="10.5479/si.00963801.35-1658.681">https://doi.org/10.5479/si.00963801.35-1658.681</ext-link></mixed-citation></ref><ref id="B149"><mixed-citation xmlns:xlink="http://www.w3.org/1999/xlink" xlink:type="simple"><person-group><name name-style="western"><surname>Thomson</surname><given-names>JA</given-names></name><name name-style="western"><surname>Simpson</surname><given-names>JJ</given-names></name></person-group> (<year>1909</year>) <source>An account of the alcyonarians collected by the Royal Indian Marine Survey Ship Investigator in the Indian Ocean. II. The alcyonarians of the littoral area.</source><publisher-name>Trustees of the Indian Museum</publisher-name>, <publisher-loc>Calcutta</publisher-loc>, <size units="page">319 pp</size>. <ext-link xlink:type="simple" ext-link-type="doi" xlink:href="10.5962/bhl.title.8279">https://doi.org/10.5962/bhl.title.8279</ext-link></mixed-citation></ref><ref id="B148"><mixed-citation xmlns:xlink="http://www.w3.org/1999/xlink" xlink:type="simple"><person-group><name name-style="western"><surname>Thomson</surname><given-names>JA</given-names></name></person-group> (<year>1927</year>) <article-title>Alcyonaires provenant des campagnes scientifiques du Prince Albert Ier de Monaco.</article-title><source>Résultats des Campagnes Scientifiques Monaco</source><volume>73</volume>: <fpage>1</fpage>–<lpage>77</lpage>. [pls 1–6]</mixed-citation></ref><ref id="B108"><mixed-citation xmlns:xlink="http://www.w3.org/1999/xlink" xlink:type="simple"><person-group><name name-style="western"><surname>Milne Edwards</surname><given-names>H</given-names></name><name name-style="western"><surname>Haime</surname><given-names>J</given-names></name></person-group> (<year>1850</year>) A monograph of the British fossil corals. Part 1: Introduction; corals from the Tertiary and Cretaceous formations. Palaeontographical Society London, 1–71. [pls 1–11] <ext-link xlink:type="simple" ext-link-type="uri" xlink:href="https://archive.org/details/monographofbriti00miln">https://archive.org/details/monographofbriti00miln</ext-link></mixed-citation></ref><ref id="B25"><mixed-citation xmlns:xlink="http://www.w3.org/1999/xlink" xlink:type="simple"><person-group><name name-style="western"><surname>Breedy</surname><given-names>O</given-names></name><name name-style="western"><surname>Guzmán</surname><given-names>HM</given-names></name></person-group> (<year>2016a</year>) <article-title>Corrigenda: Breedy O, Guzman HM (2015) A revision of the genus <italic><tp:taxon-name><tp:taxon-name-part taxon-name-part-type="genus">Muricea</tp:taxon-name-part></tp:taxon-name></italic> Lamouroux, 1821 (<tp:taxon-name><tp:taxon-name-part taxon-name-part-type="class">Anthozoa</tp:taxon-name-part></tp:taxon-name>, <tp:taxon-name><tp:taxon-name-part taxon-name-part-type="subclass">Octocorallia</tp:taxon-name-part></tp:taxon-name>) in the eastern Pacific. Part I: <italic><tp:taxon-name><tp:taxon-name-part taxon-name-part-type="genus">Eumuricea</tp:taxon-name-part></tp:taxon-name></italic> Verrill, 1869 revisited.</article-title><source>ZooKeys</source><volume>553</volume>: <fpage>149</fpage>–<lpage>153</lpage>. <ext-link xlink:type="simple" ext-link-type="doi" xlink:href="10.3897/zookeys.553.7471">https://doi.org/10.3897/zookeys.553.7471</ext-link></mixed-citation></ref><ref id="B26"><mixed-citation xmlns:xlink="http://www.w3.org/1999/xlink" xlink:type="simple"><person-group><name name-style="western"><surname>Breedy</surname><given-names>O</given-names></name><name name-style="western"><surname>Guzmán</surname><given-names>HM</given-names></name></person-group> (<year>2016b</year>) <article-title>A revision of the genus <italic><tp:taxon-name><tp:taxon-name-part taxon-name-part-type="genus">Muricea</tp:taxon-name-part></tp:taxon-name></italic> Lamouroux, 1821 (<tp:taxon-name><tp:taxon-name-part taxon-name-part-type="class">Anthozoa</tp:taxon-name-part></tp:taxon-name>, <tp:taxon-name><tp:taxon-name-part taxon-name-part-type="subclass">Octocorallia</tp:taxon-name-part></tp:taxon-name>) in the eastern Pacific. Part II.</article-title><source>ZooKeys</source><volume>581</volume>: <fpage>1</fpage>–<lpage>69</lpage>. <ext-link xlink:type="simple" ext-link-type="doi" xlink:href="10.3897/zookeys.581.7910">https://doi.org/10.3897/zookeys.581.7910</ext-link></mixed-citation></ref></ref-list></tp:taxon-treatment>
