# Supplementary material for: A review of gorgonian coral species (Cnidaria, Octocorallia, Alcyonacea) held in the Santa Barbara Museum of Natural History research collection: focus on species from Scleraxonia, Holaxonia, Calcaxonia – Part II: Species of Holaxonia, families Gorgoniidae and Plexauridae
Source: Zookeys. 2019 Jul 4;860:67–182. doi: 10.3897/zookeys.860.33597 (PMC6656982; doi:10.3897/zookeys.860.33597)
Supplement: XML Treatment for Muricea californica [file zookeys.860.33597-treatment18.xml]

<!DOCTYPE tp:taxon-treatment
  PUBLIC "-//TaxonX//DTD Taxonomic Treatment Publishing DTD v0 20100105//EN" "tax-treatment-NSO.dtd">
<tp:taxon-treatment xmlns:tp="http://www.plazi.org/taxpub"><tp:treatment-meta><kwd-group><label>Taxon classification</label><kwd><named-content xmlns:xlink="http://www.w3.org/1999/xlink" content-type="kingdom">Animalia</named-content></kwd><kwd><named-content xmlns:xlink="http://www.w3.org/1999/xlink" content-type="order">Alcyonacea</named-content></kwd><kwd><named-content xmlns:xlink="http://www.w3.org/1999/xlink" content-type="family">Plexauridae</named-content></kwd></kwd-group><mixed-citation publication-type="journal"><person-group><name><surname>Horvath</surname><given-names>Elizabeth Anne</given-names></name></person-group><article-title>A review of gorgonian coral species (<tp:taxon-name><tp:taxon-name-part taxon-name-part-type="phylum">Cnidaria</tp:taxon-name-part></tp:taxon-name>, <tp:taxon-name><tp:taxon-name-part taxon-name-part-type="subclass">Octocorallia</tp:taxon-name-part></tp:taxon-name>, <tp:taxon-name><tp:taxon-name-part taxon-name-part-type="order">Alcyonacea</tp:taxon-name-part></tp:taxon-name>) held in the Santa Barbara Museum of Natural History research collection: focus on species from <tp:taxon-name><tp:taxon-name-part taxon-name-part-type="suborder">Scleraxonia</tp:taxon-name-part></tp:taxon-name>, <tp:taxon-name><tp:taxon-name-part taxon-name-part-type="suborder">Holaxonia</tp:taxon-name-part></tp:taxon-name>, <tp:taxon-name><tp:taxon-name-part taxon-name-part-type="suborder">Calcaxonia</tp:taxon-name-part></tp:taxon-name> – Part II: Species of <tp:taxon-name><tp:taxon-name-part taxon-name-part-type="suborder">Holaxonia</tp:taxon-name-part></tp:taxon-name>, families <tp:taxon-name><tp:taxon-name-part taxon-name-part-type="family">Gorgoniidae</tp:taxon-name-part></tp:taxon-name> and <tp:taxon-name><tp:taxon-name-part taxon-name-part-type="family">Plexauridae</tp:taxon-name-part></tp:taxon-name></article-title><source>Zookeys</source><day>04</day><month>7</month><year>2019</year><volume>860</volume><fpage>67</fpage><lpage>182</lpage><pub-id pub-id-type="doi">10.3897/zookeys.860.33597</pub-id></mixed-citation></tp:treatment-meta><tp:nomenclature><tp:taxon-name>
                <tp:taxon-name-part taxon-name-part-type="genus" reg="Muricea">Muricea</tp:taxon-name-part>
                <tp:taxon-name-part taxon-name-part-type="species" reg="californica">californica</tp:taxon-name-part>
              </tp:taxon-name><tp:taxon-authority>Aurivillius, 1931</tp:taxon-authority><xref ref-type="fig" rid="F39">Figures 39A, B</xref><xref ref-type="fig" rid="F40">, 40A–D</xref><xref ref-type="fig" rid="F41">, 41A–C</xref><tp:nomenclature-citation-list><tp:nomenclature-citation><tp:taxon-name>
                    <tp:taxon-name-part taxon-name-part-type="genus" reg="Gorgonia"/>
                    <tp:taxon-name-part taxon-name-part-type="species" reg="plantaginea"/>
                  </tp:taxon-name><comment>? <tp:taxon-name><tp:taxon-name-part taxon-name-part-type="genus" reg="Gorgonia">Gorgonia</tp:taxon-name-part><tp:taxon-name-part taxon-name-part-type="species" reg="plantaginea">plantaginea</tp:taxon-name-part></tp:taxon-name> Valenciennes, 1846: pl 15 (non Lamarck). </comment></tp:nomenclature-citation><tp:nomenclature-citation><tp:taxon-name>
                    <tp:taxon-name-part taxon-name-part-type="genus" reg="Muricea"/>
                    <tp:taxon-name-part taxon-name-part-type="species" reg="appressa"/>
                  </tp:taxon-name><comment>? <tp:taxon-name><tp:taxon-name-part taxon-name-part-type="genus" reg="Muricea">Muricea</tp:taxon-name-part><tp:taxon-name-part taxon-name-part-type="species" reg="appressa">appressa</tp:taxon-name-part></tp:taxon-name> Verrill, 1864: 37; 1866b: 329; 1869a: 44. <xref ref-type="bibr" rid="B73">Grigg 1970</xref>: xiv, 20, 25, 207; 1977: 280.) </comment></tp:nomenclature-citation><tp:nomenclature-citation><tp:taxon-name>
                    <tp:taxon-name-part taxon-name-part-type="genus" reg="Muricea"/>
                    <tp:taxon-name-part taxon-name-part-type="species" reg="appressa"/>
                    <tp:taxon-name-part taxon-name-part-type="subspecies" reg="flavescens"/>
                  </tp:taxon-name><comment>? <tp:taxon-name><tp:taxon-name-part taxon-name-part-type="genus" reg="Muricea">Muricea</tp:taxon-name-part><tp:taxon-name-part taxon-name-part-type="species" reg="appressa">appressa</tp:taxon-name-part><tp:taxon-name-part taxon-name-part-type="subspecies" reg="flavescens">flavescens</tp:taxon-name-part></tp:taxon-name> Verrill, 1868a; 1869a: 446 (? nec Verrill, 1864: 37). </comment></tp:nomenclature-citation><tp:nomenclature-citation><tp:taxon-name>
                    <tp:taxon-name-part taxon-name-part-type="genus" reg="Muricea">Muricea</tp:taxon-name-part>
                    <tp:taxon-name-part taxon-name-part-type="species" reg="californica">californica</tp:taxon-name-part>
                  </tp:taxon-name><comment>Aurivillius, 1931: 111–114, fig, p 113. <xref ref-type="bibr" rid="B78">Hardee and Wicksten 1996</xref>: 130–132. <xref ref-type="bibr" rid="B26">Breedy and Guzmán 2016b</xref>: 32–34.</comment></tp:nomenclature-citation></tp:nomenclature-citation-list></tp:nomenclature><tp:treatment-sec sec-type="type locality" id="SECID0EVACK"><title>Type locality.</title><p>North Pacific Ocean, California Channel Islands, Santa Catalina Island, Gulf of Santa Catalina, 2–27 m.</p></tp:treatment-sec><tp:treatment-sec sec-type="Type specimens" id="SECID0E1ACK"><title>Type specimens.</title><p><bold>Syntype</bold><named-content xmlns:xlink="http://www.w3.org/1999/xlink" content-type="dwc:institutional_code" xlink:type="simple">USNM</named-content> 44188 [wet]; <bold>Lectotype</bold> USA: Swedish Museum of Natural History 1122 [wet]. Syntype specimen was examined; a common form in California waters, often easily identified.</p></tp:treatment-sec><tp:treatment-sec sec-type="material" id="SECID0EMBCK"><title>Material examined.</title><p>~32 lots (see Appendix <xref ref-type="app" rid="app1">1</xref>: List of material examined).</p></tp:treatment-sec><tp:treatment-sec sec-type="description" id="SECID0EWBCK"><title>Description.</title><p><italic>Colony</italic> (Figure <xref ref-type="fig" rid="F39">39A</xref>) non-reticulate; up to 100 cm wide, 120 cm high, usually 60 cm or less. Loose, dichotomous, irregular branching primarily in one plane, forming heavy fan-shaped colony; some primary and secondary branches extend out of plane. Branches thick, averaging 2.0–5.0 mm in width; curve to lie parallel with main branch. Branching lateral, terminals of even thickness or tapering slightly. Outer coenenchyme mostly occluded by calyces (Figure <xref ref-type="fig" rid="F39">39B</xref>). Calyces distally open cups, erect, very elongated, prominent, conical in shape, 0.8–1.1 mm tall, 1.0–1.5 mm across, 1.0–2.0 mm apart (close together, but not overlapping), protruding 45 to 90 degrees away from branch when polyp extended (extendable to 3.0 mm). When polyp not extended, calyx lying close to and curving into stem, broad and smooth (like bracts in a partially closed pine cone). Upper lip varies, from those without sclerites to having definite lip. Calyces extend in all directions around branches. Tentacles taper at tip; bear two rows of lateral pinnules that are slightly displaced to the oral side. Color of living colony generally rusty brown; ranges from golden-brown to dark reddish orange to reddish brown to brown to dark brown. Axis reddish brown at base; becomes light yellow-brown at tips. Polyps most commonly yellow; golden orange, bright yellow, pale yellow, creamy yellow, even white; all polyps of a branch the same color. Possibility that more than one color of polyp per colony occurs (demonstrated in digital images sent to me by Mary Wicksten, and examination of specimens). Dry colonies dark rusty brown. Sclerites (Figure <xref ref-type="fig" rid="F40">40A–D</xref>) rust red to golden-brown. Sclerites predominantly club-shaped with large, rounded spines or pointed tubercles projecting from broader, club-shaped end; other end tapering, covered with tubercles (Figure <xref ref-type="fig" rid="F41">41C</xref>). Outer coenenchyme consisting of small sclerites, to 0.5 mm long, torch-like, with processes often continuing irregularly down one side, other end tapering, covered with tubercles. Some spindles fusiform, bent very slightly in middle, or having large processes in middle projecting outward. Inner coenenchyme spindles small, fusiform, set with distinct tubercles.</p><p>Sclerites examined compared to those shown by <xref ref-type="bibr" rid="B78">Hardee and Wicksten (1996)</xref>; there can be dense coverings of warts, but condition not seen on all sclerites; some sclerites have dense covering of warts at one end, but not at other end. On largest sclerites, warts are large, very few a bit bigger than those shown by <xref ref-type="bibr" rid="B78">Hardee and Wicksten (1996)</xref> for <italic><tp:taxon-name><tp:taxon-name-part taxon-name-part-type="genus" reg="Muricea">M.</tp:taxon-name-part><tp:taxon-name-part taxon-name-part-type="species" reg="fruticosa">fruticosa</tp:taxon-name-part></tp:taxon-name></italic>. Many more of largest sclerites have flame-like teeth at one end, not down entire length of one side. In drawings and photographs examined of those believed to be, or labeled, this species, much larger tubercle bumps are seen. Regarding flame-like teeth, on some sclerites there are scattered, randomly-placed spines running down the side, but many more have flame-like teeth only coming off one end (reminiscent of a flaming torch; Figure <xref ref-type="fig" rid="F41">41C</xref>). Surface bumps can be dense, but not always, not over whole surface (true of some). For this species, stocky, dense clubs and torches very evident; overall, sclerites give impression of being a bit larger and more densely warted than those that may be from <italic><tp:taxon-name><tp:taxon-name-part taxon-name-part-type="genus" reg="Muricea">Muricea</tp:taxon-name-part><tp:taxon-name-part taxon-name-part-type="species" reg="appressa">appressa</tp:taxon-name-part></tp:taxon-name></italic>. Refer to Figure <xref ref-type="fig" rid="F42">42</xref>, shown as <italic><tp:taxon-name><tp:taxon-name-part taxon-name-part-type="genus" reg="Muricea">Muricea</tp:taxon-name-part><tp:taxon-name-part taxon-name-part-type="species" reg="plantaginea">plantaginea</tp:taxon-name-part></tp:taxon-name></italic> (Valenciennes, 1846); largest sclerites, however, not nearly as large as those seen in <italic><tp:taxon-name><tp:taxon-name-part taxon-name-part-type="genus" reg="Muricea">M.</tp:taxon-name-part><tp:taxon-name-part taxon-name-part-type="species" reg="fruticosa">fruticosa</tp:taxon-name-part></tp:taxon-name></italic>.</p><fig id="F39" position="float" orientation="portrait"><object-id xmlns:xlink="http://www.w3.org/1999/xlink" content-type="arpha" xlink:type="simple">42756f50-4dac-5b50-a0fd-0b9278fd1e0c</object-id><object-id xmlns:xlink="http://www.w3.org/1999/xlink" content-type="doi" xlink:type="simple">10.3897/zookeys.860.33597.figure39</object-id><label>Figure 39.</label><caption><p><italic><tp:taxon-name><tp:taxon-name-part taxon-name-part-type="genus" reg="Muricea">Muricea</tp:taxon-name-part><tp:taxon-name-part taxon-name-part-type="species" reg="californica">californica</tp:taxon-name-part></tp:taxon-name></italic>, <named-content xmlns:xlink="http://www.w3.org/1999/xlink" content-type="dwc:institutional_code" xlink:type="simple">SBMNH</named-content> 422921. <bold>A</bold> Whole colony, 25.5 cm × 15 cm <bold>B</bold> View of branch tip magnified to show prominent, somewhat rounded calyces.</p></caption><graphic xmlns:xlink="http://www.w3.org/1999/xlink" xlink:href="zookeys-860-067-g039.jpg" position="float" orientation="portrait" xlink:type="simple" id="oo_314932.jpg"><uri content-type="original_file" xlink:type="simple">https://binary.pensoft.net/fig/314932</uri></graphic></fig><fig id="F40" position="float" orientation="portrait"><object-id xmlns:xlink="http://www.w3.org/1999/xlink" content-type="arpha" xlink:type="simple">abf115c9-b078-55e5-949f-c6d5d3eca6a1</object-id><object-id xmlns:xlink="http://www.w3.org/1999/xlink" content-type="doi" xlink:type="simple">10.3897/zookeys.860.33597.figure40</object-id><label>Figure 40.</label><caption><p><italic><tp:taxon-name><tp:taxon-name-part taxon-name-part-type="genus" reg="Muricea">Muricea</tp:taxon-name-part><tp:taxon-name-part taxon-name-part-type="species" reg="californica">californica</tp:taxon-name-part></tp:taxon-name></italic>. <bold>A–C</bold><named-content xmlns:xlink="http://www.w3.org/1999/xlink" content-type="dwc:institutional_code" xlink:type="simple">SBMNH</named-content> 422911, <named-content xmlns:xlink="http://www.w3.org/1999/xlink" content-type="dwc:institutional_code" xlink:type="simple">SBMNH</named-content> 422914, and <named-content xmlns:xlink="http://www.w3.org/1999/xlink" content-type="dwc:institutional_code" xlink:type="simple">SBMNH</named-content> 422361, respectively; light microscopy arrays, 4× magnification, showing diverse mix of sclerites seen in the species <bold>D</bold> Light microscopy array, the “torch-like,” multi-toothed sclerites so typical of <italic><tp:taxon-name><tp:taxon-name-part taxon-name-part-type="genus" reg="Muricea">M.</tp:taxon-name-part><tp:taxon-name-part taxon-name-part-type="species" reg="californica">californica</tp:taxon-name-part></tp:taxon-name></italic>, shown at 10× magnification. In <bold>D</bold> the middle, upside-down torch measures some 580 µm, the middle upright torch measures ~400 µm, while the torch lower down measures 480 µm.</p></caption><graphic xmlns:xlink="http://www.w3.org/1999/xlink" xlink:href="zookeys-860-067-g040.jpg" position="float" orientation="portrait" xlink:type="simple" id="oo_314933.jpg"><uri content-type="original_file" xlink:type="simple">https://binary.pensoft.net/fig/314933</uri></graphic></fig><fig id="F41" position="float" orientation="portrait"><object-id xmlns:xlink="http://www.w3.org/1999/xlink" content-type="arpha" xlink:type="simple">0fcea71e-310a-56c4-8c23-a20c7281dbed</object-id><object-id xmlns:xlink="http://www.w3.org/1999/xlink" content-type="doi" xlink:type="simple">10.3897/zookeys.860.33597.figure41</object-id><label>Figure 41.</label><caption><p><italic><tp:taxon-name><tp:taxon-name-part taxon-name-part-type="genus" reg="Muricea">Muricea</tp:taxon-name-part><tp:taxon-name-part taxon-name-part-type="species" reg="californica">californica</tp:taxon-name-part></tp:taxon-name></italic>, <named-content xmlns:xlink="http://www.w3.org/1999/xlink" content-type="dwc:institutional_code" xlink:type="simple">SBMNH</named-content> 265938, <abbrev xmlns:xlink="http://www.w3.org/1999/xlink" xlink:title="Scanning Electron Microscopy" id="ABBRID0EMICK" xlink:type="simple">SEM</abbrev> image. <bold>A, B</bold> Axial sheath sclerites <bold>A</bold> Very jagged spindles <bold>B</bold> Moderately “toothed” spindles <bold>C</bold> Calycular/coenenchymal torch-type spindles. Compare/contrast with those shown in Breedy and Guzmán 2016 (fig. 21).</p></caption><graphic xmlns:xlink="http://www.w3.org/1999/xlink" xlink:href="zookeys-860-067-g041.jpg" position="float" orientation="portrait" xlink:type="simple" id="oo_314934.jpg"><uri content-type="original_file" xlink:type="simple">https://binary.pensoft.net/fig/314934</uri></graphic></fig></tp:treatment-sec><tp:treatment-sec sec-type="etymology" id="SECID0E4ICK"><title>Etymology.</title><p>Surmise that the name <italic>californica</italic> refers to the species type locality; no explanation for the species derivation was found.</p></tp:treatment-sec><tp:treatment-sec sec-type="Common name" id="SECID0EFJCK"><title>Common name.</title><p>California golden gorgonian; California’s purple one; California rust gorgonian; Brown sea fan (so called in a variety of field/diving guides).</p></tp:treatment-sec><tp:treatment-sec sec-type="distribution" id="SECID0EKJCK"><title>Distribution.</title><p>Stated as ranging from Point Conception, through Baja (Santa Maria) to the Gulf of California; range extending further south is possible. <xref ref-type="bibr" rid="B77">Grigg (1977)</xref> remarked that if <italic><tp:taxon-name><tp:taxon-name-part taxon-name-part-type="genus" reg="Muricea">M.</tp:taxon-name-part><tp:taxon-name-part taxon-name-part-type="species" reg="californica">californica</tp:taxon-name-part></tp:taxon-name></italic> is identical to <italic><tp:taxon-name><tp:taxon-name-part taxon-name-part-type="genus" reg="Muricea">M.</tp:taxon-name-part><tp:taxon-name-part taxon-name-part-type="species" reg="appressa">appressa</tp:taxon-name-part></tp:taxon-name></italic> (See <xref ref-type="bibr" rid="B79">Harden 1969</xref>; <xref ref-type="bibr" rid="B73">Grigg 1970</xref> for rationale), southern limit for this species is then Zorritos, Peru. From the following list of California sites, running from south to north, note depth ranges indicated. On the <bold>Mainland</bold>: Point Loma: 5–18 m; La Jolla: 3–27 m (<named-content xmlns:xlink="http://www.w3.org/1999/xlink" content-type="dwc:institutional_code" xlink:type="simple">USNM</named-content> 50190, was collected at 11 m, in La Jolla, at the Torrey Pines kelp bed, 5 miles north of Scripps Institution); <named-content xmlns:xlink="http://www.w3.org/1999/xlink" content-type="dwc:institutional_code" xlink:type="simple">USNM</named-content> 77286 was collected at Corona Del Mar, Newport Bay; Newport Beach: 2–12 m; San Pedro: 3–18 m; yet another at NMNH (<named-content xmlns:xlink="http://www.w3.org/1999/xlink" content-type="dwc:institutional_code" xlink:type="simple">USNM</named-content> 52485) was collected along the southern coast. <bold>Islands</bold>: Coronados Islands: 5–24 m; Santa Catalina Island: 5–30 m.</p></tp:treatment-sec><tp:treatment-sec sec-type="biology" id="SECID0EOLCK"><title>Biology.</title><p>Common in kelp beds (Ricketts, 4<sup>th</sup> Ed. 1968); found at depths greater than 3 m, perhaps being one of the most common gorgonians from southern California (<xref ref-type="bibr" rid="B78">Hardee and Wicksten 1996</xref>). <xref ref-type="bibr" rid="B77">Grigg (1977)</xref> noted it as a species seen in the rocky sublittoral zone off California at depths between one and 30 meters.</p><p>As colonies grow, they form annual growth rings in the skeleton (<xref ref-type="bibr" rid="B75">Grigg 1974</xref>; <xref ref-type="bibr" rid="B15">Bertsch 1984</xref>). Colonies grow separately sexed, requiring 5–10 years to reach sexual maturity with a maximum longevity of ca. 50 years (<xref ref-type="bibr" rid="B76">Grigg 1975</xref>). <xref ref-type="bibr" rid="B77">Grigg (1977)</xref> indicated that mortality could be caused by abrasion from suspended particulate matter when there are high waves, smothering by sand and by encrustation due to presence of zoanthid cnidarians <italic><tp:taxon-name><tp:taxon-name-part taxon-name-part-type="genus" reg="Savalia">Savalia</tp:taxon-name-part><tp:taxon-name-part taxon-name-part-type="species" reg="lucifica">lucifica</tp:taxon-name-part></tp:taxon-name></italic> (Cutress &amp; Pequenat, 1960) and <italic><tp:taxon-name><tp:taxon-name-part taxon-name-part-type="genus" reg="Epizoanthus">Epizoanthus</tp:taxon-name-part><tp:taxon-name-part taxon-name-part-type="species" reg="induratum">induratum</tp:taxon-name-part></tp:taxon-name></italic> Cutress &amp; Pequenat, 1960. On specimens of <italic><tp:taxon-name><tp:taxon-name-part taxon-name-part-type="genus" reg="Muricea">Muricea</tp:taxon-name-part></tp:taxon-name></italic> (potentially this species) located on Shale Reef, between Corona del Mar and Laguna Beach, <italic><tp:taxon-name><tp:taxon-name-part taxon-name-part-type="genus" reg="Savalia">Savalia</tp:taxon-name-part><tp:taxon-name-part taxon-name-part-type="species" reg="lucifica">lucifica</tp:taxon-name-part></tp:taxon-name></italic> was found (a wet <named-content xmlns:xlink="http://www.w3.org/1999/xlink" content-type="dwc:institutional_code" xlink:type="simple">SBMNH</named-content> specimen, as yet uncataloged). As well, <named-content xmlns:xlink="http://www.w3.org/1999/xlink" content-type="dwc:institutional_code" xlink:type="simple">SBMNH</named-content> 422359 has a heavy growth of some form of epizoanthid. Presence of the colonial anemone <italic><tp:taxon-name><tp:taxon-name-part taxon-name-part-type="genus" reg="Corynactis">Corynactis</tp:taxon-name-part><tp:taxon-name-part taxon-name-part-type="species" reg="californica">californica</tp:taxon-name-part></tp:taxon-name></italic> (Carlgren, 1936) may also be an important source of mortality.</p><p><xref ref-type="bibr" rid="B130">Satterlie and Case (1978)</xref> used this species extensively in studies on the neurobiology of gorgonian coelenterates, which they obtained locally (Santa Barbara area, at depths of 4–11 m). In a study done by <xref ref-type="bibr" rid="B102">Lissner and Dorsey (1986)</xref>, it was noted that while this species was common around the Channel Islands and rocky areas of the mainland, it was conspicuously absent on the Tanner and Cortes Banks, and on the Santa Rosa-Cortes Ridge. In an anecdotal notation made by R Grigg, the reason could be that populations of <italic><tp:taxon-name><tp:taxon-name-part taxon-name-part-type="genus" reg="Muricea">Muricea</tp:taxon-name-part></tp:taxon-name></italic> species may be limited by cold water and/or poor dispersal abilities of the larvae. <xref ref-type="bibr" rid="B77">Grigg (1977)</xref> stated that <italic><tp:taxon-name><tp:taxon-name-part taxon-name-part-type="genus" reg="Muricea">Muricea</tp:taxon-name-part></tp:taxon-name></italic> species rarely cover more than 1% of the sea bed, where space is fully occupied.</p><p>Considering associations this species has with other organisms, <xref ref-type="bibr" rid="B84">Humes and Lewbel (1977)</xref> reported two species of <italic><tp:taxon-name><tp:taxon-name-part taxon-name-part-type="genus" reg="Acanthomolgus">Acanthomolgus</tp:taxon-name-part></tp:taxon-name></italic> Humes &amp; Stock, 1972 (cyclopoid copepods) for the first time from the eastern Pacific in association with this gorgonian, from an area near La Jolla, California (Quast Reef). They indicated that these copepods are consistent members of the epifaunal community on the gorgonian, found with the gorgonian throughout the year. In association with <named-content xmlns:xlink="http://www.w3.org/1999/xlink" content-type="dwc:institutional_code" xlink:type="simple">SIO</named-content>/BIC #CO 1600, there appeared to be the exoskeletal remains of either skeleton shrimp, or some other small, (and now pale) crustacean. Notes from H <xref ref-type="bibr" rid="B15">Bertsch (1984)</xref> indicated that sometimes the ovulid snail <tp:taxon-name><tp:taxon-name-part taxon-name-part-type="genus" reg="Simnia">Simnia</tp:taxon-name-part> (<tp:taxon-name-part taxon-name-part-type="subgenus" reg="Neosimnia">Neosimnia</tp:taxon-name-part>) <tp:taxon-name-part taxon-name-part-type="species" reg="vidleri">vidleri</tp:taxon-name-part></tp:taxon-name> (GB Sowerby III, 1881) could be found eating this gorgonian; <xref ref-type="bibr" rid="B75">Grigg (1974)</xref> reported that the only fish known to feed on <italic><tp:taxon-name><tp:taxon-name-part taxon-name-part-type="genus" reg="Muricea">Muricea</tp:taxon-name-part></tp:taxon-name></italic> species is the Garibaldi <italic><tp:taxon-name><tp:taxon-name-part taxon-name-part-type="genus" reg="Hypsypops">Hypsypops</tp:taxon-name-part><tp:taxon-name-part taxon-name-part-type="species" reg="rubicunda">rubicunda</tp:taxon-name-part></tp:taxon-name></italic> Girard, 1854 (from <xref ref-type="bibr" rid="B33">Clarke 1970</xref>). A specimen, from Baja, South Bay, Isla Cedros (<named-content xmlns:xlink="http://www.w3.org/1999/xlink" content-type="dwc:institutional_code" xlink:type="simple">SBMNH</named-content> 422363), had very well developed acorn barnacle galls, completely overgrown and covered by healthy-looking coenenchyme; only the barnacles’ uppermost valves were visible. They appeared to have been well protected and secured to their gorgonian host. One additional specimen (<named-content xmlns:xlink="http://www.w3.org/1999/xlink" content-type="dwc:institutional_code" xlink:type="simple">SBMNH</named-content> 422362) displays a bare axis at the tip of several branches; obvious barnacles are attached to these bare-tip sites. Overall, extensive organismal growth is uncommon on <italic><tp:taxon-name><tp:taxon-name-part taxon-name-part-type="genus" reg="Muricea">Muricea</tp:taxon-name-part></tp:taxon-name></italic> specimens, both wet and dry, housed in the <named-content xmlns:xlink="http://www.w3.org/1999/xlink" content-type="dwc:institutional_code" xlink:type="simple">SBMNH</named-content> collection.</p></tp:treatment-sec><tp:treatment-sec sec-type="remarks" id="SECID0EPSCK"><title>Remarks.</title><p>Conflicting comments about this species (comparing it with <italic><tp:taxon-name><tp:taxon-name-part taxon-name-part-type="genus" reg="Muricea">Muricea</tp:taxon-name-part><tp:taxon-name-part taxon-name-part-type="species" reg="fruticosa">fruticosa</tp:taxon-name-part></tp:taxon-name></italic> Verrill, 1868a) have been made, particularly with regards to polyp color (Ricketts 3<sup>rd</sup> Ed, 1962; Ricketts et al. 5<sup>th</sup> Ed, 1985; Harden MS thesis 1969; unpublished pencil notation, Harden; Harden PhD dissertation 1979). In reading these it was clear to me that some identified the species by presence of yellow polyps, while others did so by white ones. There is no doubt that discrepancies regarding polyp color have carried into current identification of the species. It would be well to remember that color is hard to determine in underwater situations, in ambient light conditions, or with artificial light sources. In some of the oldest descriptions, polyp color was not always clearly stated, most likely due to collection procedures and gaps of time that ensued between collection and actual examination. There is evidence, based on my own examinations, that <italic><tp:taxon-name><tp:taxon-name-part taxon-name-part-type="genus" reg="Muricea">M.</tp:taxon-name-part><tp:taxon-name-part taxon-name-part-type="species" reg="californica">californica</tp:taxon-name-part></tp:taxon-name></italic> can have yellow or white polyps (even different colored polyps in different locations within the same colony). Confirmation came via e-mail correspondence with M Wicksten, and is stated in <xref ref-type="bibr" rid="B78">Hardee and Wicksten (1996</xref>: 129, 138). Divers comment that often colonies closely situated side-by-side, with basically the same colony form (thickly branched, usually in one plane), with the distinctively common brown coenenchyme, can display markedly yellow polyps in one colony and in the other (closely adjacent) one, obvious white ones. Because the colony form is so similar (perhaps due solely to current flow in the immediate area, thus an environmental condition), but polyp color so different, the two are considered (and identified) as being different species, that with yellow polyps, <italic><tp:taxon-name><tp:taxon-name-part taxon-name-part-type="genus" reg="Muricea">M.</tp:taxon-name-part><tp:taxon-name-part taxon-name-part-type="species" reg="californica">californica</tp:taxon-name-part></tp:taxon-name></italic> and those with white polyps, <italic><tp:taxon-name><tp:taxon-name-part taxon-name-part-type="genus" reg="Muricea">M.</tp:taxon-name-part><tp:taxon-name-part taxon-name-part-type="species" reg="fruticosa">fruticosa</tp:taxon-name-part></tp:taxon-name></italic>. Yet, there is the question as to whether polyp color can be an accurate means of identification in situ, especially under low light conditions, or if color variation is genetically inherent. Questions that still require further study: 1) are colonies (yellow polyps vs. white polyps) two distinct species? 2) If so, are the two species so similar that they can hybridize? Or, 3) do two color morphs of this species exist (in southern California, at least, each with the characteristic large, planar, generally dichotomously branched colony shape)? Only an examination of sclerites, with notation made of polyp color at the time of collection, could clearly answer these questions. Channel Islands National Park, in annual fish surveys, identifies <italic><tp:taxon-name><tp:taxon-name-part taxon-name-part-type="genus" reg="Muricea">M.</tp:taxon-name-part><tp:taxon-name-part taxon-name-part-type="species" reg="fruticosa">fruticosa</tp:taxon-name-part></tp:taxon-name></italic> as that with white polyps, while <italic><tp:taxon-name><tp:taxon-name-part taxon-name-part-type="genus" reg="Muricea">M.</tp:taxon-name-part><tp:taxon-name-part taxon-name-part-type="species" reg="californica">californica</tp:taxon-name-part></tp:taxon-name></italic> has yellow polyps. The Aquarium of the Pacific in Long Beach (via phone communication with P Clarkson, March 2003) identifies them in the same way. Unfortunately, most specimens originally identified as this species in the <named-content xmlns:xlink="http://www.w3.org/1999/xlink" content-type="dwc:institutional_code" xlink:type="simple">SBMNH</named-content> collection had either sat in formalin since initial collection, had been in alcohol quite a long time, or are extremely dry; there is no color to be seen in the polyps (even if at one time they had color) and data labels usually do not indicate polyp color at time of collection. Fresh material has been requested from local sources, as they incidentally collect, to help clarify identification of this, and very similar looking species.</p><p><xref ref-type="bibr" rid="B1">Allen (1976)</xref> stated that <italic><tp:taxon-name><tp:taxon-name-part taxon-name-part-type="genus" reg="Muricea">M.</tp:taxon-name-part><tp:taxon-name-part taxon-name-part-type="species" reg="californica">californica</tp:taxon-name-part></tp:taxon-name></italic> had been common at Corona del Mar in the past, and D Kushner from Channel Islands National Park (phone comm., March 2003) stated that there has been an enhanced abundance of <italic><tp:taxon-name><tp:taxon-name-part taxon-name-part-type="genus" reg="Muricea">M.</tp:taxon-name-part><tp:taxon-name-part taxon-name-part-type="species" reg="californica">californica</tp:taxon-name-part></tp:taxon-name></italic> observed in recent years at San Onofre, almost to the point of taking over, becoming quite abundant in the area. This is an area where I would expect to find this species, as it appears to be common in southern California, extending into Baja, but this growth spurt seemed a somewhat unusual event. The small collection of dry specimens (and of living specimens on public display) at the San Pedro Cabrillo Marine Aquarium holds many colonies identified as this species, collected in the surrounding local area and off the southern California Channel Islands.</p><p>Coloring of actual sclerites was often of little help, but observation of sclerite size and shape was crucial. Some of the specimens identified originally as <italic><tp:taxon-name><tp:taxon-name-part taxon-name-part-type="genus" reg="Muricea">M.</tp:taxon-name-part><tp:taxon-name-part taxon-name-part-type="species" reg="californica">californica</tp:taxon-name-part></tp:taxon-name></italic> (and for that matter, some identified as <italic><tp:taxon-name><tp:taxon-name-part taxon-name-part-type="genus" reg="Muricea">M.</tp:taxon-name-part><tp:taxon-name-part taxon-name-part-type="species" reg="appressa">appressa</tp:taxon-name-part></tp:taxon-name></italic>) were actually the typical variant of <italic><tp:taxon-name><tp:taxon-name-part taxon-name-part-type="genus" reg="Muricea">M.</tp:taxon-name-part><tp:taxon-name-part taxon-name-part-type="species" reg="fruticosa">fruticosa</tp:taxon-name-part></tp:taxon-name></italic>, but because of condition of colony, method of preservation and transitional sclerite forms, it was initially difficult to clearly separate the species; calyx appearance was used as well, but again, groupings into distinct clusters was not always easy/clear. There was inclination to think that some specimens, listed as <italic><tp:taxon-name><tp:taxon-name-part taxon-name-part-type="genus" reg="Muricea">M.</tp:taxon-name-part><tp:taxon-name-part taxon-name-part-type="species" reg="californica">californica</tp:taxon-name-part></tp:taxon-name></italic> (likely because of overall colony shape), but from far more southern (Mexican or even Central American) collection locations, might actually be <italic><tp:taxon-name><tp:taxon-name-part taxon-name-part-type="genus" reg="Muricea">M.</tp:taxon-name-part><tp:taxon-name-part taxon-name-part-type="species" reg="appressa">appressa</tp:taxon-name-part></tp:taxon-name></italic> or <italic><tp:taxon-name><tp:taxon-name-part taxon-name-part-type="genus" reg="Muricea">M.</tp:taxon-name-part><tp:taxon-name-part taxon-name-part-type="species" reg="fruticosa">fruticosa</tp:taxon-name-part></tp:taxon-name></italic>. Without fresh material (having specific data location, observation of polyp color recorded, along with more extensive and careful extraction and preparation of the large and jagged sclerites, so as not to break them or break off the teeth), can these <italic><tp:taxon-name><tp:taxon-name-part taxon-name-part-type="genus" reg="Muricea">Muricea</tp:taxon-name-part></tp:taxon-name></italic> specimens be confidently assigned a species name. As <italic><tp:taxon-name><tp:taxon-name-part taxon-name-part-type="genus" reg="Muricea">Muricea</tp:taxon-name-part><tp:taxon-name-part taxon-name-part-type="species" reg="californica">californica</tp:taxon-name-part></tp:taxon-name></italic> seems the most common form, those listed in the Appendix <xref ref-type="app" rid="app1">1</xref> (List of material examined) are listed as <italic><tp:taxon-name><tp:taxon-name-part taxon-name-part-type="genus" reg="Muricea">M.</tp:taxon-name-part><tp:taxon-name-part taxon-name-part-type="species" reg="californica">californica</tp:taxon-name-part></tp:taxon-name></italic>, unless it was very clear, based on calyx appearance and sclerite form/size, that they were another species. Examination of recent, locally collected colonies (<named-content xmlns:xlink="http://www.w3.org/1999/xlink" content-type="dwc:institutional_code" xlink:type="simple">SBMNH</named-content> Sea Center, Aquarium of the Pacific, Long Beach and OCSD), while not numerous in quantity or large in size, was invaluable. Sclerite size and shape were noted, along with calyx shape and confirmed polyp color. It would appear that <italic><tp:taxon-name><tp:taxon-name-part taxon-name-part-type="genus" reg="Muricea">M.</tp:taxon-name-part><tp:taxon-name-part taxon-name-part-type="species" reg="californica">californica</tp:taxon-name-part></tp:taxon-name></italic> has a wide range of polyp coloring (rarely white to commonly yellow or rich gold), while its sclerites are distinct in not having the large, densely warted, rounded spindles common to <italic><tp:taxon-name><tp:taxon-name-part taxon-name-part-type="genus" reg="Muricea">M.</tp:taxon-name-part><tp:taxon-name-part taxon-name-part-type="species" reg="fruticosa">fruticosa</tp:taxon-name-part></tp:taxon-name></italic> (which only displays white polyps). In situ identification, therefore, can be challenging if the colony in question has white polyps; both <italic><tp:taxon-name><tp:taxon-name-part taxon-name-part-type="genus" reg="Muricea">M.</tp:taxon-name-part><tp:taxon-name-part taxon-name-part-type="species" reg="californica">californica</tp:taxon-name-part></tp:taxon-name></italic> (occasionally) and <italic><tp:taxon-name><tp:taxon-name-part taxon-name-part-type="genus" reg="Muricea">M.</tp:taxon-name-part><tp:taxon-name-part taxon-name-part-type="species" reg="fruticosa">fruticosa</tp:taxon-name-part></tp:taxon-name></italic> (typically) have white polyps, while <italic><tp:taxon-name><tp:taxon-name-part taxon-name-part-type="genus" reg="Muricea">M.</tp:taxon-name-part><tp:taxon-name-part taxon-name-part-type="species" reg="appressa">appressa</tp:taxon-name-part></tp:taxon-name></italic> (as <italic><tp:taxon-name><tp:taxon-name-part taxon-name-part-type="genus" reg="Muricea">M.</tp:taxon-name-part><tp:taxon-name-part taxon-name-part-type="species" reg="plantaginea">plantaginea</tp:taxon-name-part></tp:taxon-name></italic>, included briefly below, for comparison) seems to always display yellow polyps, (which is normal for <italic><tp:taxon-name><tp:taxon-name-part taxon-name-part-type="genus" reg="Muricea">M.</tp:taxon-name-part><tp:taxon-name-part taxon-name-part-type="species" reg="californica">californica</tp:taxon-name-part></tp:taxon-name></italic>). Despite the challenges regarding in situ identification, <italic><tp:taxon-name><tp:taxon-name-part taxon-name-part-type="genus" reg="Muricea">M.</tp:taxon-name-part><tp:taxon-name-part taxon-name-part-type="species" reg="californica">californica</tp:taxon-name-part></tp:taxon-name></italic> (as well as <italic><tp:taxon-name><tp:taxon-name-part taxon-name-part-type="genus" reg="Muricea">M.</tp:taxon-name-part><tp:taxon-name-part taxon-name-part-type="species" reg="fruticosa">fruticosa</tp:taxon-name-part></tp:taxon-name></italic> and <italic><tp:taxon-name><tp:taxon-name-part taxon-name-part-type="genus" reg="Muricea">M.</tp:taxon-name-part><tp:taxon-name-part taxon-name-part-type="species" reg="appressa">appressa</tp:taxon-name-part></tp:taxon-name></italic> (= <italic><tp:taxon-name><tp:taxon-name-part taxon-name-part-type="genus" reg="Muricea">M.</tp:taxon-name-part><tp:taxon-name-part taxon-name-part-type="species" reg="plantaginea">plantaginea</tp:taxon-name-part></tp:taxon-name></italic>) are all recognized as separate species in the WoRMS Database (<xref ref-type="bibr" rid="B42">Cordeiro et al. 2018g</xref>).</p></tp:treatment-sec><tp:treatment-sec><!--Section generated to contain objects referenced in tp:taxon-treatment.--><app id="app1"><title>Appendix 1</title><p>
          <bold>List of material examined – Part II</bold>
        </p><p>(Material examined = whole colony study plus multiple sclerite preparations; all with light microscopy, plus selected colonies under <abbrev xmlns:xlink="http://www.w3.org/1999/xlink" xlink:title="Scanning Electron Microscopy" id="ABBRID0EOMCM" xlink:type="simple">SEM</abbrev>, shown in figures associated with text)</p><p>
          <bold><italic><tp:taxon-name><tp:taxon-name-part taxon-name-part-type="genus" reg="Adelogorgia">Adelogorgia</tp:taxon-name-part><tp:taxon-name-part taxon-name-part-type="species" reg="phyllosclera">phyllosclera</tp:taxon-name-part></tp:taxon-name></italic> Bayer, 1958</bold>
        </p><p><bold>Material examined.</bold> ~25 lots. <bold>USA, California</bold> – fragments, plus full colony; San Diego County, San Diego, Point Loma, <named-content xmlns:xlink="http://www.w3.org/1999/xlink" content-type="dwc:verbatimCoordinates" xlink:type="simple"><named-content content-type="geo-json" specific-use="{&#34;type&#34;:&#34;Point&#34;,&#34;coordinates&#34;:[-117.281389,32.691111]}" id="NCID0ELNCM" xlink:type="simple">32°41'28"N, 117°16'53"W</named-content></named-content>, station PL-13, no depth recorded; coll. SCCWRP, Sea Quest, 10 September 1975; <abbrev xmlns:xlink="http://www.w3.org/1999/xlink" content-type="institution" xlink:title="Los Angeles County Museum of Natural History" id="ABBRID0EQNCM" xlink:type="simple">LACoMNH</abbrev> Marine Biodiversity Center and <named-content xmlns:xlink="http://www.w3.org/1999/xlink" content-type="dwc:institutional_code" xlink:type="simple">SBMNH</named-content> 422894 [wet]. – 1 fragment; Los Angeles County, off the southern California Channel Islands, seaward of Newport Beach, <named-content xmlns:xlink="http://www.w3.org/1999/xlink" content-type="dwc:verbatimCoordinates" xlink:type="simple"><named-content content-type="geo-json" specific-use="{&#34;type&#34;:&#34;Point&#34;,&#34;coordinates&#34;:[-118.038889,33.567222]}" id="NCID0EAOCM" xlink:type="simple">33°34'02"N, 118°02'20"W</named-content></named-content>, 96 m; coll. M Love via submersible ‘Delta’, 6 October 2005; (his number: A6651), <named-content xmlns:xlink="http://www.w3.org/1999/xlink" content-type="dwc:institutional_code" xlink:type="simple">SBMNH</named-content> 422893 [wet]. –1 colony; Los Angeles County, Catalina Island, Bird Rock, <named-content xmlns:xlink="http://www.w3.org/1999/xlink" content-type="dwc:verbatimCoordinates" xlink:type="simple"><named-content content-type="geo-json" specific-use="{&#34;type&#34;:&#34;Point&#34;,&#34;coordinates&#34;:[-118.487222,33.450000]}" id="NCID0EQOCM" xlink:type="simple">33°27'00"N, 118°29'14"W</named-content></named-content>, 50 m; coll. R Given, July 1977; <named-content xmlns:xlink="http://www.w3.org/1999/xlink" content-type="dwc:institutional_code" xlink:type="simple">SBMNH</named-content> 51252 [wet]. –1 colony; Los Angeles County, Santa Catalina Island, .33 miles, 180° T from Ship Rock Light, <named-content xmlns:xlink="http://www.w3.org/1999/xlink" content-type="dwc:verbatimCoordinates" xlink:type="simple"><named-content content-type="geo-json" specific-use="{&#34;type&#34;:&#34;Point&#34;,&#34;coordinates&#34;:[-118.492778,33.455278]}" id="NCID0EAPCM" xlink:type="simple">33°27'19"N, 118°29'34"W</named-content></named-content>, 58 m; coll. R/V ‘Velero IV’, station 2132-52, 22 July 1952; <named-content xmlns:xlink="http://www.w3.org/1999/xlink" content-type="dwc:institutional_code" xlink:type="simple">SBMNH</named-content> 422308 [wet]. –1 colony; Los Angeles County, Santa Catalina Island, 4 miles, 140° T from Ship Rock Light, at Isthmus Cove, by dredge, <named-content xmlns:xlink="http://www.w3.org/1999/xlink" content-type="dwc:verbatimCoordinates" xlink:type="simple"><named-content content-type="geo-json" specific-use="{&#34;type&#34;:&#34;Point&#34;,&#34;coordinates&#34;:[-118.482778,33.460000]}" id="NCID0EQPCM" xlink:type="simple">33°27'36"N, 118°28'58"W</named-content></named-content>, 76 m; coll. R/V ‘Velero IV’, station 12400-68, 17 October 1968; <named-content xmlns:xlink="http://www.w3.org/1999/xlink" content-type="dwc:institutional_code" xlink:type="simple">SBMNH</named-content> 423087 [dry]. –1 colony; Los Angeles County, off Santa Monica, South Banks, <named-content xmlns:xlink="http://www.w3.org/1999/xlink" content-type="dwc:verbatimCoordinates" xlink:type="simple"><named-content content-type="geo-json" specific-use="{&#34;type&#34;:&#34;Point&#34;,&#34;coordinates&#34;:[-118.516667,33.883333]}" id="NCID0EAQCM" xlink:type="simple">33°53'00"N, 118°31'00"W</named-content></named-content>, by trawl, 82–100 m; coll. unknown, 10 October 1978; <named-content xmlns:xlink="http://www.w3.org/1999/xlink" content-type="dwc:institutional_code" xlink:type="simple">SBMNH</named-content> 422892 [wet]. <bold>MEXICO, Baja California Sur (Pacific Coast)</bold> – multiple fragments; southwest of Punta San Eugenio, 8.5 miles S of Canal de Dewey, <named-content xmlns:xlink="http://www.w3.org/1999/xlink" content-type="dwc:verbatimCoordinates" xlink:type="simple"><named-content content-type="geo-json" specific-use="{&#34;type&#34;:&#34;Point&#34;,&#34;coordinates&#34;:[-115.083889,27.704167]}" id="NCID0ESQCM" xlink:type="simple">27°42'15"N, 115°05'02"W</named-content></named-content>, 89 m; coll. R/V ‘Velero III’, station 1259-41, 27 February 1941; <named-content xmlns:xlink="http://www.w3.org/1999/xlink" content-type="dwc:institutional_code" xlink:type="simple">SBMNH</named-content> 422309; [wet]. –3 colonies; Isla Natividad, 7.5 miles SSW of island, <named-content xmlns:xlink="http://www.w3.org/1999/xlink" content-type="dwc:verbatimCoordinates" xlink:type="simple"><named-content content-type="geo-json" specific-use="{&#34;type&#34;:&#34;Point&#34;,&#34;coordinates&#34;:[-115.244444,27.738056]}" id="NCID0ECRCM" xlink:type="simple">27°44'17"N, 115°14'40"W</named-content></named-content>, 115–120 m; coll. R/V ‘Velero III’, station 1258-41, bottom of loose rocks, coral, 27 February 1941; <named-content xmlns:xlink="http://www.w3.org/1999/xlink" content-type="dwc:institutional_code" xlink:type="simple">SBMNH</named-content> 422403 [dry]. <bold>MEXICO, Baja California Norte (Pacific Coast)</bold> – multiple colonies; 8 miles W of Isla Cedros, <named-content xmlns:xlink="http://www.w3.org/1999/xlink" content-type="dwc:verbatimCoordinates" xlink:type="simple"><named-content content-type="geo-json" specific-use="{&#34;type&#34;:&#34;Point&#34;,&#34;coordinates&#34;:[-115.526389,28.095833]}" id="NCID0EURCM" xlink:type="simple">28°05'45"N, 115°31'35"W</named-content></named-content>, 117–118 m; coll. R/V ‘Velero III’, station 1253-41, 26 February 1941; <named-content xmlns:xlink="http://www.w3.org/1999/xlink" content-type="dwc:institutional_code" xlink:type="simple">SBMNH</named-content> 422310 [wet]. –multiple colonies/fragments; 1.5 miles off north end of Isla Cedros, <named-content xmlns:xlink="http://www.w3.org/1999/xlink" content-type="dwc:verbatimCoordinates" xlink:type="simple"><named-content content-type="geo-json" specific-use="{&#34;type&#34;:&#34;Point&#34;,&#34;coordinates&#34;:[-115.197778,28.388889]}" id="NCID0EESCM" xlink:type="simple">28°23'20"N, 115°11'52"W</named-content></named-content>, 100–109 m; coll. R/V ‘Velero III’, station 1264-41, 28 February 1941; <named-content xmlns:xlink="http://www.w3.org/1999/xlink" content-type="dwc:institutional_code" xlink:type="simple">SBMNH</named-content> 422311 [wet]. <bold>CENTRAL AMERICA</bold> – 1 colony, (no base); Panamá, Veraguas, off Bahía Honda, rock, sand and mud, <named-content xmlns:xlink="http://www.w3.org/1999/xlink" content-type="dwc:verbatimCoordinates" xlink:type="simple"><named-content content-type="geo-json" specific-use="{&#34;type&#34;:&#34;Point&#34;,&#34;coordinates&#34;:[-81.593056,7.759722]}" id="NCID0EWSCM" xlink:type="simple">07°45'35"N, 81°35'35"W</named-content></named-content>, 55–91 m; coll. R/V ‘Velero III’, station 863-38, 01 March 1938; <named-content xmlns:xlink="http://www.w3.org/1999/xlink" content-type="dwc:institutional_code" xlink:type="simple">SBMNH</named-content> 423058 [dry]. <bold>SOUTH AMERICA</bold> – multiple fragments; northern Pacific Ocean, Ecuador, Galápagos Islands, Off Bindloe (=Marchena Island), <named-content xmlns:xlink="http://www.w3.org/1999/xlink" content-type="dwc:verbatimCoordinates" xlink:type="simple"><named-content content-type="geo-json" specific-use="{&#34;type&#34;:&#34;Point&#34;,&#34;coordinates&#34;:[-90.516667,0.305556]}" id="NCID0EITCM" xlink:type="simple">00°18'20"N, 90°31'00"W</named-content></named-content>, 27 m; coll. R/V ‘Velero III’, Station 310-35, 3 December 1934; <named-content xmlns:xlink="http://www.w3.org/1999/xlink" content-type="dwc:institutional_code" xlink:type="simple">SBMNH</named-content> 422312 [wet]. –1 colony (bleached); southern Pacific Ocean, Galápagos Islands, Santa Cruz Island, off Gordon Rocks, <named-content xmlns:xlink="http://www.w3.org/1999/xlink" content-type="dwc:verbatimCoordinates" xlink:type="simple"><named-content content-type="geo-json" specific-use="{&#34;type&#34;:&#34;Point&#34;,&#34;coordinates&#34;:[-90.162500,-0.558333]}" id="NCID0EYTCM" xlink:type="simple">00°33'30"S, 90°09'45"W</named-content></named-content>, 46–55 m; coll. R/V ‘Velero III’, station 317-35, 8 December 1934; <named-content xmlns:xlink="http://www.w3.org/1999/xlink" content-type="dwc:institutional_code" xlink:type="simple">SBMNH</named-content> 422891 (‘Velero’ label written in error, 317-37) [wet]. Note: Specimens listed from Central/South America possibly one or more of several new species recently described by <xref ref-type="bibr" rid="B27">Breedy and Guzmán 2018</xref>.</p><p><bold>Other material examined. USA, California</bold> – 1 fragment; San Diego County, taken off shore, BI 53-4, <named-content xmlns:xlink="http://www.w3.org/1999/xlink" content-type="dwc:institutional_code" xlink:type="simple">SIO</named-content> 61-517, <named-content xmlns:xlink="http://www.w3.org/1999/xlink" content-type="dwc:verbatimCoordinates" xlink:type="simple"><named-content content-type="geo-json" specific-use="{&#34;type&#34;:&#34;Point&#34;,&#34;coordinates&#34;:[-117.259444,32.642500]}" id="NCID0EYUCM" xlink:type="simple">32°38'33"N, 117°15'34"W</named-content></named-content>, 30 m, with dredge; coll. unknown, 19 November 1953 (0900); <named-content xmlns:xlink="http://www.w3.org/1999/xlink" content-type="dwc:institutional_code" xlink:type="simple">SIO</named-content>-CO 457 [wet]. –2 fragments; San Diego County, SI 50, from Canyon Rim, 80 m; coll. unknown, 2 October 1965; <named-content xmlns:xlink="http://www.w3.org/1999/xlink" content-type="dwc:institutional_code" xlink:type="simple">SIO</named-content>-CO 1683 (two specimens in the one lot) [wet]. –San Diego County, Canyon Rim, SL 49-b. 80 m; coll. R Grigg, 2 October 1965 (1200); <named-content xmlns:xlink="http://www.w3.org/1999/xlink" content-type="dwc:institutional_code" xlink:type="simple">SIO</named-content>-CO 1605 [wet]. –San Diego County, off La Jolla, Station 8, La Jolla Canyon, 114-40 m, rock dredge–rock, sand, clay; coll. unknown, 7 January 1954; <named-content xmlns:xlink="http://www.w3.org/1999/xlink" content-type="dwc:institutional_code" xlink:type="simple">SIO</named-content>-CO 1588 [wet]. –multiple colonies; San Diego County, La Jolla, La Jolla Canyon, South Wall, 64 m; coll. C Limbaugh and party, 11 September 1957; [NMNH collection, no catalog number, dry]. –Los Angeles County, Santa Monica, <named-content xmlns:xlink="http://www.w3.org/1999/xlink" content-type="dwc:verbatimCoordinates" xlink:type="simple"><named-content content-type="geo-json" specific-use="{&#34;type&#34;:&#34;Point&#34;,&#34;coordinates&#34;:[-118.568056,33.868889]}" id="NCID0EAWCM" xlink:type="simple">33°52'08"N, 118°34'05"W</named-content></named-content>, 73 m; coll. unknown, 29 March 1974; <named-content xmlns:xlink="http://www.w3.org/1999/xlink" content-type="dwc:institutional_code" xlink:type="simple">SIO</named-content>-CO 1579 [wet].</p><p><bold>Other material, not examined. USA, California</bold> – San Diego County, San Diego, <named-content xmlns:xlink="http://www.w3.org/1999/xlink" content-type="dwc:verbatimCoordinates" xlink:type="simple"><named-content content-type="geo-json" specific-use="{&#34;type&#34;:&#34;Point&#34;,&#34;coordinates&#34;:[-117.500000,32.751667]}" id="NCID0EUWCM" xlink:type="simple">32°45'06"N, 117°30'00"W</named-content></named-content>, 9–24 m; coll. C Limbaugh, Station 1166, 3 July 1906; <named-content xmlns:xlink="http://www.w3.org/1999/xlink" content-type="dwc:institutional_code" xlink:type="simple">USNM</named-content> 57456 [wet]. –2 colonies; USA, California, San Diego County, La Jolla, 400 miles west of Point La Jolla, 18–21 m; coll. C Limbaugh, 14 December 1953; <bold>Paratype</bold>–<named-content xmlns:xlink="http://www.w3.org/1999/xlink" content-type="dwc:institutional_code" xlink:type="simple">USNM</named-content> 50187 [dry]. –6 colonies; USA, California, San Diego County, La Jolla, La Jolla Canyon, 46–52 m; coll. C Limbaugh, 8 October 1955; <bold>Paratype</bold>–<named-content xmlns:xlink="http://www.w3.org/1999/xlink" content-type="dwc:institutional_code" xlink:type="simple">USNM</named-content> 50188 [dry]. –1 colony; USA, California, San Diego County, La Jolla, La Jolla Canyon, 40–43 m; coll. R Ghilardi and party, 19 January 1956; <bold>Paratype</bold>–<named-content xmlns:xlink="http://www.w3.org/1999/xlink" content-type="dwc:institutional_code" xlink:type="simple">USNM</named-content> 50635 [dry]. –USA, California, San Diego County, La Jolla, La Jolla Point, <named-content xmlns:xlink="http://www.w3.org/1999/xlink" content-type="dwc:verbatimCoordinates" xlink:type="simple"><named-content content-type="geo-json" specific-use="{&#34;type&#34;:&#34;Point&#34;,&#34;coordinates&#34;:[-117.350556,32.850278]}" id="NCID0ECYCM" xlink:type="simple">32°51'01"N, 117°21'02"W</named-content></named-content>, 104–130 m; coll. R/V ‘Albatross’, Station 4328, 8 March 1904; <named-content xmlns:xlink="http://www.w3.org/1999/xlink" content-type="dwc:institutional_code" xlink:type="simple">USNM</named-content> 51320 [dry].</p><p>
          <bold><italic><tp:taxon-name><tp:taxon-name-part taxon-name-part-type="genus" reg="Eugorgia">Eugorgia</tp:taxon-name-part><tp:taxon-name-part taxon-name-part-type="species" reg="daniana">daniana</tp:taxon-name-part></tp:taxon-name></italic> Verrill, 1868</bold>
        </p><p><bold>Material examined.</bold> ~10 lots <bold>MEXICO, Baja California Sur (Pacific Coast)</bold> – 1 colony; 2 miles, 220° T from Punta San Eugenio, <named-content xmlns:xlink="http://www.w3.org/1999/xlink" content-type="dwc:verbatimCoordinates" xlink:type="simple"><named-content content-type="geo-json" specific-use="{&#34;type&#34;:&#34;Point&#34;,&#34;coordinates&#34;:[-115.086111,27.825000]}" id="NCID0EIZCM" xlink:type="simple">27°49'30"N, 115°05'10"W</named-content></named-content>, 38 m; coll. R/V ‘Velero IV’, station 11514-67, 15 June 1967; <named-content xmlns:xlink="http://www.w3.org/1999/xlink" content-type="dwc:institutional_code" xlink:type="simple">SBMNH</named-content> 422895 [wet]. <bold>MEXICO, Baja California Norte (Pacific Coast)</bold> – 1 colony; Isla Cedros, coast side, <named-content xmlns:xlink="http://www.w3.org/1999/xlink" content-type="dwc:verbatimCoordinates" xlink:type="simple"><named-content content-type="geo-json" specific-use="{&#34;type&#34;:&#34;Point&#34;,&#34;coordinates&#34;:[-115.166667,28.216667]}" id="NCID0E1ZCM" xlink:type="simple">28°13'00"N, 115°10'00"W</named-content></named-content>; coll. Pacific BioMarine, received from Carmelita Freeman, 26 April 1974; <named-content xmlns:xlink="http://www.w3.org/1999/xlink" content-type="dwc:institutional_code" xlink:type="simple">SBMNH</named-content> 422897 [DH 423 = <named-content xmlns:xlink="http://www.w3.org/1999/xlink" content-type="dwc:institutional_code" xlink:type="simple">SBMNH</named-content>-10]; [dry]. –1 colony; Isla Cedros, 10 miles S of Punta Norte on east side of island, <named-content xmlns:xlink="http://www.w3.org/1999/xlink" content-type="dwc:verbatimCoordinates" xlink:type="simple"><named-content content-type="geo-json" specific-use="{&#34;type&#34;:&#34;Point&#34;,&#34;coordinates&#34;:[-115.166667,28.216667]}" id="NCID0ES1CM" xlink:type="simple">28°13'00"N, 115°10'00"W</named-content></named-content>, 9 m; coll. R McPeak, 22 February 1983; <named-content xmlns:xlink="http://www.w3.org/1999/xlink" content-type="dwc:institutional_code" xlink:type="simple">SBMNH</named-content> 422404 (B1545) [dry]. <bold>MEXICO, Baja California Norte (Gulf of California)</bold> – 1 colony; Bahía de Los Angeles, Isla Mitlan, <named-content xmlns:xlink="http://www.w3.org/1999/xlink" content-type="dwc:verbatimCoordinates" xlink:type="simple"><named-content content-type="geo-json" specific-use="{&#34;type&#34;:&#34;Point&#34;,&#34;coordinates&#34;:[-113.516667,29.066667]}" id="NCID0EE2CM" xlink:type="simple">29°04'00"N, 113°31'00"W</named-content></named-content>, 6 m; coll. R McPeak, 12 September 1980; <named-content xmlns:xlink="http://www.w3.org/1999/xlink" content-type="dwc:institutional_code" xlink:type="simple">SBMNH</named-content> 422405 [dry]. <bold>MEXICO (Gulf of California)</bold> – 1 colony; Sonora, Bahía de Cholla (= Choya), <named-content xmlns:xlink="http://www.w3.org/1999/xlink" content-type="dwc:verbatimCoordinates" xlink:type="simple"><named-content content-type="geo-json" specific-use="{&#34;type&#34;:&#34;Point&#34;,&#34;coordinates&#34;:[-113.637222,31.346111]}" id="NCID0EW2CM" xlink:type="simple">31°20'46"N, 113°38'14"W</named-content></named-content>; coll. J Wilkins, 23 February 1959; <named-content xmlns:xlink="http://www.w3.org/1999/xlink" content-type="dwc:institutional_code" xlink:type="simple">SBMNH</named-content> 422896 [DH 433 = <named-content xmlns:xlink="http://www.w3.org/1999/xlink" content-type="dwc:institutional_code" xlink:type="simple">SBMNH</named-content>-20] [dry].</p><p><bold>Other material examined</bold> – fragment; northern Pacific Ocean, Mexico, Baja California Sur, offshore island of Isla Socorro, outside Punta Tosca, ~18/<named-content xmlns:xlink="http://www.w3.org/1999/xlink" content-type="dwc:verbatimCoordinates" xlink:type="simple"><named-content content-type="geo-json" specific-use="{&#34;type&#34;:&#34;Point&#34;,&#34;coordinates&#34;:[-112.000000,19.000000]}" id="NCID0ES3CM" xlink:type="simple">19°00'00"N, 112°00'00"W</named-content></named-content>, 21 m; coll. unknown, 4 February 1964; <named-content xmlns:xlink="http://www.w3.org/1999/xlink" content-type="dwc:institutional_code" xlink:type="simple">SIO</named-content> CO 1686 [wet]. –1 colony; northern Pacific Ocean, Mexico, Baja California Sur, Puerto (Bahía) San Bartolomé (Tortugas or Turtle Bay); coll. unknown, 14 March 1961; <named-content xmlns:xlink="http://www.w3.org/1999/xlink" content-type="dwc:institutional_code" xlink:type="simple">USNM</named-content> 52484 [dry]. –fragment; USA, California, San Diego County, Loma Sea Valley, due west of Point Loma, by otter trawl 1, ST-908, 326–351 m; coll. Fager party, 21 January 1965; <named-content xmlns:xlink="http://www.w3.org/1999/xlink" content-type="dwc:institutional_code" xlink:type="simple">SIO</named-content> CO 1684 (Acc. No. BI 65-33) [wet]. –1 colony; California, San Diego County, San Diego, Escondida Bay; coll. unknown, 14 November 1868; <named-content xmlns:xlink="http://www.w3.org/1999/xlink" content-type="dwc:institutional_code" xlink:type="simple">USNM</named-content> 57302 [dry].</p><p>
          <bold><italic><tp:taxon-name><tp:taxon-name-part taxon-name-part-type="genus" reg="Eugorgia">Eugorgia</tp:taxon-name-part><tp:taxon-name-part taxon-name-part-type="species" reg="rubens">rubens</tp:taxon-name-part></tp:taxon-name></italic> Verrill, 1868</bold>
        </p><p><bold>Material examined.</bold> ~ 50 lots. <bold>USA, California</bold> – 1 colony; California Channel Islands, on a specimen shell of <italic><tp:taxon-name><tp:taxon-name-part taxon-name-part-type="genus" reg="Haliotis">Haliotis</tp:taxon-name-part><tp:taxon-name-part taxon-name-part-type="species" reg="sorenseni">sorenseni</tp:taxon-name-part></tp:taxon-name></italic> (<named-content xmlns:xlink="http://www.w3.org/1999/xlink" content-type="dwc:institutional_code" xlink:type="simple">SBMNH</named-content> 349096); coll. Leon Bray, 1964 [dry]. –1 fragment; Orange County, 1 mile S of Newport Harbor, <named-content xmlns:xlink="http://www.w3.org/1999/xlink" content-type="dwc:verbatimCoordinates" xlink:type="simple"><named-content content-type="geo-json" specific-use="{&#34;type&#34;:&#34;Point&#34;,&#34;coordinates&#34;:[-117.908333,33.608333]}" id="NCID0ED6CM" xlink:type="simple">33°36'30"N, 117°54'30"W</named-content></named-content>, vertical south face of shale reef, 17 m; coll. R Given, by hand, SCUBA, 05 October 1957; <named-content xmlns:xlink="http://www.w3.org/1999/xlink" content-type="dwc:institutional_code" xlink:type="simple">SBMNH</named-content> 422313 [wet]. –1 colony (stripped); Santa Catalina Island, 1.5 miles, 130° T from Long Point Light, urchins, crinoids, dead brachiopod, diversified, very rich, <named-content xmlns:xlink="http://www.w3.org/1999/xlink" content-type="dwc:verbatimCoordinates" xlink:type="simple"><named-content content-type="geo-json" specific-use="{&#34;type&#34;:&#34;Point&#34;,&#34;coordinates&#34;:[-118.354444,33.396667]}" id="NCID0ET6CM" xlink:type="simple">33°23'48"N, 118°21'16"W</named-content></named-content> to <named-content xmlns:xlink="http://www.w3.org/1999/xlink" content-type="dwc:verbatimCoordinates" xlink:type="simple"><named-content content-type="geo-json" specific-use="{&#34;type&#34;:&#34;Point&#34;,&#34;coordinates&#34;:[-118.331667,33.382500]}" id="NCID0E26CM" xlink:type="simple">33°22'57"N, 118°19'54"W</named-content></named-content>, 84 m; coll. R/V ‘Velero IV’, Station 2226-53, 28 February 1953; <named-content xmlns:xlink="http://www.w3.org/1999/xlink" content-type="dwc:institutional_code" xlink:type="simple">SBMNH</named-content> 422314 [wet]. –1–2 colonies; Los Angeles County, Santa Catalina Island, between Avalon and Long Point, <named-content xmlns:xlink="http://www.w3.org/1999/xlink" content-type="dwc:verbatimCoordinates" xlink:type="simple"><named-content content-type="geo-json" specific-use="{&#34;type&#34;:&#34;Point&#34;,&#34;coordinates&#34;:[-118.363889,33.391667]}" id="NCID0ELADM" xlink:type="simple">33°23'30"N, 118°21'50"W</named-content></named-content>, 55–80 m; coll. R/V ‘Velero III’, station 1167-40, 08 August 1940; <named-content xmlns:xlink="http://www.w3.org/1999/xlink" content-type="dwc:institutional_code" xlink:type="simple">SBMNH</named-content> 422407; <named-content xmlns:xlink="http://www.w3.org/1999/xlink" content-type="dwc:institutional_code" xlink:type="simple">SBMNH</named-content>-14 [dry]. –colony fragments; Los Angeles County, .33 miles, 180° T from Santa Catalina Island, Ship Rock Light, dredge–brachiopods, rocky sand bottom, <named-content xmlns:xlink="http://www.w3.org/1999/xlink" content-type="dwc:verbatimCoordinates" xlink:type="simple"><named-content content-type="geo-json" specific-use="{&#34;type&#34;:&#34;Point&#34;,&#34;coordinates&#34;:[-118.492778,33.455278]}" id="NCID0EDBDM" xlink:type="simple">33°27'19"N, 118°29'34"W</named-content></named-content>, 58 m; coll. R/V ‘Velero IV’, station 2132-52, 22 July 1952; <named-content xmlns:xlink="http://www.w3.org/1999/xlink" content-type="dwc:institutional_code" xlink:type="simple">SBMNH</named-content> 422315[wet]. –multiple fragments; Los Angeles County, 7.35 miles, 89° T to Manhattan Beach Pier, <named-content xmlns:xlink="http://www.w3.org/1999/xlink" content-type="dwc:verbatimCoordinates" xlink:type="simple"><named-content content-type="geo-json" specific-use="{&#34;type&#34;:&#34;Point&#34;,&#34;coordinates&#34;:[-118.545833,33.888333]}" id="NCID0ETBDM" xlink:type="simple">33°53'18"N, 118°32'45"W</named-content></named-content>, 58 m; coll. R/V ‘Velero IV’, station 24493-76, 10 March 1976; (with label– <abbrev xmlns:xlink="http://www.w3.org/1999/xlink" content-type="institution" xlink:title="Allan Hancock Foundation" id="ABBRID0EYBDM" xlink:type="simple">AHF</abbrev> 24493, BLM Ref. station 360; Leg. Mo. 08); <named-content xmlns:xlink="http://www.w3.org/1999/xlink" content-type="dwc:institutional_code" xlink:type="simple">SBMNH</named-content> 422099 [wet]. –fragment; Los Angeles County, off Rocky Point, close to Point Vicente, S end of Santa Monica Bay, ~<named-content xmlns:xlink="http://www.w3.org/1999/xlink" content-type="dwc:verbatimCoordinates" xlink:type="simple"><named-content content-type="geo-json" specific-use="{&#34;type&#34;:&#34;Point&#34;,&#34;coordinates&#34;:[-118.424444,33.742500]}" id="NCID0EICDM" xlink:type="simple">33°44'33"N, 118°25'28"W</named-content></named-content>; coll. by C Limbaugh; 5 October 1941; <named-content xmlns:xlink="http://www.w3.org/1999/xlink" content-type="dwc:institutional_code" xlink:type="simple">SBMNH</named-content> 422898 [wet]. –multiple fragments; Los Angeles County, 10.75 miles W. of Point Dume, on loose rock, sponge, <named-content xmlns:xlink="http://www.w3.org/1999/xlink" content-type="dwc:verbatimCoordinates" xlink:type="simple"><named-content content-type="geo-json" specific-use="{&#34;type&#34;:&#34;Point&#34;,&#34;coordinates&#34;:[-119.022222,34.000000]}" id="NCID0EYCDM" xlink:type="simple">34°00'00"N, 119°01'20"W</named-content></named-content>, 87 m; coll. R/V ‘Velero III’, station 1276-41, 23 March 1941; <named-content xmlns:xlink="http://www.w3.org/1999/xlink" content-type="dwc:institutional_code" xlink:type="simple">SBMNH</named-content> 422324 [wet]. –1 colony; Ventura County, Rincon, <named-content xmlns:xlink="http://www.w3.org/1999/xlink" content-type="dwc:verbatimCoordinates" xlink:type="simple"><named-content content-type="geo-json" specific-use="{&#34;type&#34;:&#34;Point&#34;,&#34;coordinates&#34;:[-119.474167,34.374167]}" id="NCID0EIDDM" xlink:type="simple">34°22'27"N, 119°28'27"W</named-content></named-content>, 98 m; coll. P Brophy, commercial otter trawl, 01 May 1968; <named-content xmlns:xlink="http://www.w3.org/1999/xlink" content-type="dwc:institutional_code" xlink:type="simple">SBMNH</named-content> 422901 [DH 421 = <named-content xmlns:xlink="http://www.w3.org/1999/xlink" content-type="dwc:institutional_code" xlink:type="simple">SBMNH</named-content>-08; dry]. –1 colony; Ventura County, Anacapa Island, <named-content xmlns:xlink="http://www.w3.org/1999/xlink" content-type="dwc:verbatimCoordinates" xlink:type="simple"><named-content content-type="geo-json" specific-use="{&#34;type&#34;:&#34;Point&#34;,&#34;coordinates&#34;:[-119.361944,34.016667]}" id="NCID0EAEDM" xlink:type="simple">34°01'00"N, 119°21'43"W</named-content></named-content>, 11 m; coll. B Scronce and M Conboy, by hand, SCUBA, 29 January 1964; <named-content xmlns:xlink="http://www.w3.org/1999/xlink" content-type="dwc:institutional_code" xlink:type="simple">SBMNH</named-content> 422900 [DH 432 = <named-content xmlns:xlink="http://www.w3.org/1999/xlink" content-type="dwc:institutional_code" xlink:type="simple">SBMNH</named-content>-19; dry]. –1 colony; Ventura County, Anacapa Island, <named-content xmlns:xlink="http://www.w3.org/1999/xlink" content-type="dwc:verbatimCoordinates" xlink:type="simple"><named-content content-type="geo-json" specific-use="{&#34;type&#34;:&#34;Point&#34;,&#34;coordinates&#34;:[-119.361944,34.016667]}" id="NCID0EYEDM" xlink:type="simple">34°01'00"N, 119°21'43"W</named-content></named-content>, reef and cove, northeast end of island, 11 m; coll. B Scronce and party, by hand, SCUBA, 29 January 1964; <named-content xmlns:xlink="http://www.w3.org/1999/xlink" content-type="dwc:institutional_code" xlink:type="simple">SBMNH</named-content> 45561 [ex MacGinitie collection; wet]. –1 colony; Ventura County, Anacapa Island, <named-content xmlns:xlink="http://www.w3.org/1999/xlink" content-type="dwc:verbatimCoordinates" xlink:type="simple"><named-content content-type="geo-json" specific-use="{&#34;type&#34;:&#34;Point&#34;,&#34;coordinates&#34;:[-119.361944,34.016667]}" id="NCID0EIFDM" xlink:type="simple">34°01'00"N, 119°21'43"W</named-content></named-content>, reef and cove, northeast end of island, 17–18 m; coll. B Scronce and party, 29 January 1964; <named-content xmlns:xlink="http://www.w3.org/1999/xlink" content-type="dwc:institutional_code" xlink:type="simple">SBMNH</named-content> 45562 [ex MacGinitie collection; wet]. –1 fragment; Ventura County, Anacapa Island, windward side, <named-content xmlns:xlink="http://www.w3.org/1999/xlink" content-type="dwc:verbatimCoordinates" xlink:type="simple"><named-content content-type="geo-json" specific-use="{&#34;type&#34;:&#34;Point&#34;,&#34;coordinates&#34;:[-119.400556,34.010000]}" id="NCID0EYFDM" xlink:type="simple">34°00'36"N, 119°24'02"W</named-content></named-content>, 15–24 m; coll. M Hamann and S Bobzin, 21 February 1998; <named-content xmlns:xlink="http://www.w3.org/1999/xlink" content-type="dwc:institutional_code" xlink:type="simple">SBMNH</named-content> 345323 [wet]. –1 colony; Santa Barbara County, Santa Cruz Island, <named-content xmlns:xlink="http://www.w3.org/1999/xlink" content-type="dwc:verbatimCoordinates" xlink:type="simple"><named-content content-type="geo-json" specific-use="{&#34;type&#34;:&#34;Point&#34;,&#34;coordinates&#34;:[-119.684722,34.020556]}" id="NCID0EIGDM" xlink:type="simple">34°01'14"N, 119°41'05"W</named-content></named-content>, seaward side; 15–18 m; coll. W Hary, February 1967; <named-content xmlns:xlink="http://www.w3.org/1999/xlink" content-type="dwc:institutional_code" xlink:type="simple">SBMNH</named-content> 422411 [dry]. –1 colony fragment; Santa Barbara County, basin off Santa Cruz Island (Santa Barbara Basin/Channel), 15.5 mi., 139°T, from Santa Barbara Light, Santa Barbara, CA, <named-content xmlns:xlink="http://www.w3.org/1999/xlink" content-type="dwc:verbatimCoordinates" xlink:type="simple"><named-content content-type="geo-json" specific-use="{&#34;type&#34;:&#34;Point&#34;,&#34;coordinates&#34;:[-119.629167,34.337500]}" id="NCID0EYGDM" xlink:type="simple">34°20'15"N, 119°37'45"W</named-content></named-content>, 51 m; coll. T Phillips, R/V ‘Velero IV’, station 13617-69, 13 November 1969; <named-content xmlns:xlink="http://www.w3.org/1999/xlink" content-type="dwc:institutional_code" xlink:type="simple">SBMNH</named-content> 422409 [DH 428 = <named-content xmlns:xlink="http://www.w3.org/1999/xlink" content-type="dwc:institutional_code" xlink:type="simple">SBMNH</named-content>-15; dry]. –small colony and fragments; Monterey County, Point Sur, <named-content xmlns:xlink="http://www.w3.org/1999/xlink" content-type="dwc:verbatimCoordinates" xlink:type="simple"><named-content content-type="geo-json" specific-use="{&#34;type&#34;:&#34;Point&#34;,&#34;coordinates&#34;:[-121.920278,36.268611]}" id="NCID0EQHDM" xlink:type="simple">36°16'07"N, 121°55'13"W</named-content></named-content>, 65 m; coll. T Laidig, NMFS-FED, Santa Cruz, 13 October 2007; <named-content xmlns:xlink="http://www.w3.org/1999/xlink" content-type="dwc:institutional_code" xlink:type="simple">SBMNH</named-content> 235537 [dry]. <bold>MEXICO, Baja California Sur (Pacific Coast)</bold> – several fragments; 28 miles, 199° T from Abreojos Light, S of Punta Abreojos, dredge–brachiopods, #12 coarse sand and rock, <named-content xmlns:xlink="http://www.w3.org/1999/xlink" content-type="dwc:verbatimCoordinates" xlink:type="simple"><named-content content-type="geo-json" specific-use="{&#34;type&#34;:&#34;Point&#34;,&#34;coordinates&#34;:[-113.695833,26.287500]}" id="NCID0ECIDM" xlink:type="simple">26°17'15"N, 113°41'45"W</named-content></named-content> (end), 100 m; coll. ‘Velero IV’, station 1709-49, 7 March 1949; <named-content xmlns:xlink="http://www.w3.org/1999/xlink" content-type="dwc:institutional_code" xlink:type="simple">SBMNH</named-content> 422327 [wet]. –1 colony; 6.5 miles, 167° T from Punta Abreojos, dredge–coarse mud and sand, mud bottom, <named-content xmlns:xlink="http://www.w3.org/1999/xlink" content-type="dwc:verbatimCoordinates" xlink:type="simple"><named-content content-type="geo-json" specific-use="{&#34;type&#34;:&#34;Point&#34;,&#34;coordinates&#34;:[-113.529167,26.590833]}" id="NCID0ESIDM" xlink:type="simple">26°35'27"N, 113°31'45"W</named-content></named-content> (end), 51 m; coll. R/V ‘Velero IV’, station 1954-50, 29 April 1950; <named-content xmlns:xlink="http://www.w3.org/1999/xlink" content-type="dwc:institutional_code" xlink:type="simple">SBMNH</named-content> 422316 [wet]. –2 colonies; SE of Isla Asunción, pinnacles near the “6 fathom spot, <named-content xmlns:xlink="http://www.w3.org/1999/xlink" content-type="dwc:verbatimCoordinates" xlink:type="simple"><named-content content-type="geo-json" specific-use="{&#34;type&#34;:&#34;Point&#34;,&#34;coordinates&#34;:[-114.291667,27.107778]}" id="NCID0ECJDM" xlink:type="simple">27°06'28"N, 114°17'30"W</named-content></named-content>, 23–27 m; coll. RH McPeak, station B, 11-14 Nov. 1981; <named-content xmlns:xlink="http://www.w3.org/1999/xlink" content-type="dwc:institutional_code" xlink:type="simple">SBMNH</named-content> 422412 [dry]. –2 colonies; 8.5 miles south of Canal de Dewey, sand, broken shell, gravel, <named-content xmlns:xlink="http://www.w3.org/1999/xlink" content-type="dwc:verbatimCoordinates" xlink:type="simple"><named-content content-type="geo-json" specific-use="{&#34;type&#34;:&#34;Point&#34;,&#34;coordinates&#34;:[-115.083889,27.704167]}" id="NCID0ESJDM" xlink:type="simple">27°42'15"N, 115°05'02"W</named-content></named-content> (end), 89 m; coll. R/V ‘Velero III’, station 1259-41, 27 Feb. 1941; <named-content xmlns:xlink="http://www.w3.org/1999/xlink" content-type="dwc:institutional_code" xlink:type="simple">SBMNH</named-content> 422323 [wet]. <bold>MEXICO, Baja California Norte (Pacific Coast)</bold> – 1 colony; Islas San Benitos, <named-content xmlns:xlink="http://www.w3.org/1999/xlink" content-type="dwc:verbatimCoordinates" xlink:type="simple"><named-content content-type="geo-json" specific-use="{&#34;type&#34;:&#34;Point&#34;,&#34;coordinates&#34;:[-115.555556,28.302778]}" id="NCID0EEKDM" xlink:type="simple">28°18'10"N, 115°33'20"W</named-content></named-content>, in <italic><tp:taxon-name><tp:taxon-name-part taxon-name-part-type="genus" reg="Phyllospadix">Phyllospadix</tp:taxon-name-part></tp:taxon-name></italic>, 5 m; coll. Santa Catalina Island Lab, 15 August 1977; <named-content xmlns:xlink="http://www.w3.org/1999/xlink" content-type="dwc:institutional_code" xlink:type="simple">SBMNH</named-content> 422413 [dry]. –1 colony; 8 mi. SW of Isla Cedros, green, fine sand, coral, <named-content xmlns:xlink="http://www.w3.org/1999/xlink" content-type="dwc:verbatimCoordinates" xlink:type="simple"><named-content content-type="geo-json" specific-use="{&#34;type&#34;:&#34;Point&#34;,&#34;coordinates&#34;:[-115.483333,28.000000]}" id="NCID0E2KDM" xlink:type="simple">28°00'00"N, 115°29'00"W</named-content></named-content> (end), 115–118 m; coll. R/V ‘Velero III’, station 1254-41, 26 Feb. 1941; <named-content xmlns:xlink="http://www.w3.org/1999/xlink" content-type="dwc:institutional_code" xlink:type="simple">SBMNH</named-content> 422318 [wet]. –several colonies; 8 miles W of Isla Cedros, gravel, loose rock, <named-content xmlns:xlink="http://www.w3.org/1999/xlink" content-type="dwc:verbatimCoordinates" xlink:type="simple"><named-content content-type="geo-json" specific-use="{&#34;type&#34;:&#34;Point&#34;,&#34;coordinates&#34;:[-115.526389,28.095833]}" id="NCID0ELLDM" xlink:type="simple">28°05'45"N, 115°31'35"W</named-content></named-content> (end), 116–118 M; coll. R/V ‘Velero III’, station 1253-41, 26 Feb. 1941; <named-content xmlns:xlink="http://www.w3.org/1999/xlink" content-type="dwc:institutional_code" xlink:type="simple">SBMNH</named-content> 422317 [wet]. –1 colony; 1.5 miles off N end of Isla Cedros, fine sand, broken shell, <named-content xmlns:xlink="http://www.w3.org/1999/xlink" content-type="dwc:verbatimCoordinates" xlink:type="simple"><named-content content-type="geo-json" specific-use="{&#34;type&#34;:&#34;Point&#34;,&#34;coordinates&#34;:[-115.183333,28.371667]}" id="NCID0E2LDM" xlink:type="simple">28°22'18"N, 115°11'00"W</named-content></named-content> (end), 82–100 m; coll. R/V ‘Velero III’, station 1263-41, by small dredge, 28 Feb. 1941; <named-content xmlns:xlink="http://www.w3.org/1999/xlink" content-type="dwc:institutional_code" xlink:type="simple">SBMNH</named-content> 422329 [wet]. –1 fragment; 1.5 miles off N end of Isla Cedros, shale, pebbles, <named-content xmlns:xlink="http://www.w3.org/1999/xlink" content-type="dwc:verbatimCoordinates" xlink:type="simple"><named-content content-type="geo-json" specific-use="{&#34;type&#34;:&#34;Point&#34;,&#34;coordinates&#34;:[-115.197778,28.388889]}" id="NCID0ELMDM" xlink:type="simple">28°23'20"N, 115°11'52"W</named-content></named-content> (end), 100–109 m; coll. R/V ‘Velero III’, station 1264-41, by small dredge, 28 Feb. 1941; <named-content xmlns:xlink="http://www.w3.org/1999/xlink" content-type="dwc:institutional_code" xlink:type="simple">SBMNH</named-content> 422328 [wet]. –multiple fragments; 6.5 miles SW of Punta San Carlos, dredge, rocky bottom, <named-content xmlns:xlink="http://www.w3.org/1999/xlink" content-type="dwc:verbatimCoordinates" xlink:type="simple"><named-content content-type="geo-json" specific-use="{&#34;type&#34;:&#34;Point&#34;,&#34;coordinates&#34;:[-115.591111,29.558333]}" id="NCID0E2MDM" xlink:type="simple">29°33'30"N, 115°35'28"W</named-content></named-content> (end), 36 m; coll. R/V ‘Velero IV’, station 1944-50, 25 April 1950; <named-content xmlns:xlink="http://www.w3.org/1999/xlink" content-type="dwc:institutional_code" xlink:type="simple">SBMNH</named-content> 422325 [wet]. –1 colony; 4 mi. N of Isla Todos Santos, on rock, <named-content xmlns:xlink="http://www.w3.org/1999/xlink" content-type="dwc:verbatimCoordinates" xlink:type="simple"><named-content content-type="geo-json" specific-use="{&#34;type&#34;:&#34;Point&#34;,&#34;coordinates&#34;:[-116.823611,31.869444]}" id="NCID0ELNDM" xlink:type="simple">31°52'10"N, 116°49'25"W</named-content></named-content> (end), 73 m; coll. R/V ‘Velero III’, station 1244-41, 24 Feb. 1941; <named-content xmlns:xlink="http://www.w3.org/1999/xlink" content-type="dwc:institutional_code" xlink:type="simple">SBMNH</named-content> 422319 [wet]. <bold>MEXICO, Baja California Sur (Gulf of California)</bold> – 1 fragment; E of Isla San Francisco (Francisquito), sandy mud, <named-content xmlns:xlink="http://www.w3.org/1999/xlink" content-type="dwc:verbatimCoordinates" xlink:type="simple"><named-content content-type="geo-json" specific-use="{&#34;type&#34;:&#34;Point&#34;,&#34;coordinates&#34;:[-110.522222,24.790278]}" id="NCID0E4NDM" xlink:type="simple">24°47'25"N, 110°31'20"W</named-content></named-content>, 109 m; coll. R/V ‘Velero III’, station 651-37, 9 March 1937; <named-content xmlns:xlink="http://www.w3.org/1999/xlink" content-type="dwc:institutional_code" xlink:type="simple">SBMNH</named-content> 422330 [wet].</p><p><bold>Other Material Examined. USA, California</bold> – San Diego County, San Diego, off Point Loma, <named-content xmlns:xlink="http://www.w3.org/1999/xlink" content-type="dwc:verbatimCoordinates" xlink:type="simple"><named-content content-type="geo-json" specific-use="{&#34;type&#34;:&#34;Point&#34;,&#34;coordinates&#34;:[-117.333889,32.584722]}" id="NCID0ERODM" xlink:type="simple">32°35'05"N, 117°20'02"W</named-content></named-content>, 91–101 m, by otter trawl; coll. R/V ‘E.B. Scripps’ (student cruise), A Fleminger, 15 November 1980; <named-content xmlns:xlink="http://www.w3.org/1999/xlink" content-type="dwc:institutional_code" xlink:type="simple">SIO</named-content>-CO 912 [wet]. –1 colony; San Diego County, Canyon Rim, 80 m; coll. R Grigg, Cruise SI 49a, 2 October 1965; (was <named-content xmlns:xlink="http://www.w3.org/1999/xlink" content-type="dwc:institutional_code" xlink:type="simple">SIO</named-content>/BIC CO 1593(b), now <named-content xmlns:xlink="http://www.w3.org/1999/xlink" content-type="dwc:institutional_code" xlink:type="simple">SIO</named-content>-CO 2087(a)); [wet]. –1 fragment; San Diego County, Canyon Rim, 77–80 m; coll. unknown, Cruise SI 50, 02 October 1965; (was <named-content xmlns:xlink="http://www.w3.org/1999/xlink" content-type="dwc:institutional_code" xlink:type="simple">SIO</named-content>/BIC CO 1683(a), now <named-content xmlns:xlink="http://www.w3.org/1999/xlink" content-type="dwc:institutional_code" xlink:type="simple">SIO</named-content>-CO 2088, 2089 or 2090) [wet]. –San Diego County (?), Sea Lab SL 49-d, 80 m; coll. R Grigg, 2 October 1965; <named-content xmlns:xlink="http://www.w3.org/1999/xlink" content-type="dwc:institutional_code" xlink:type="simple">SIO</named-content>-CO 1578 [wet]. –San Diego County, La Jolla, La Jolla Canyon, 47 m; coll. R Ghilardi and party, 4 March 1959; <named-content xmlns:xlink="http://www.w3.org/1999/xlink" content-type="dwc:institutional_code" xlink:type="simple">SIO</named-content>-CO 1685; [wet]. –1 colony; San Diego County; Station 2104, 86 m; det. M Lilly and D Pasko, City of San Diego, MBL, 26 July 1996; [dry]. –1 colony; Los Angeles County, San Clemente Island, NE side, at Forbidden Reef, <named-content xmlns:xlink="http://www.w3.org/1999/xlink" content-type="dwc:verbatimCoordinates" xlink:type="simple"><named-content content-type="geo-json" specific-use="{&#34;type&#34;:&#34;Point&#34;,&#34;coordinates&#34;:[-118.343611,33.014167]}" id="NCID0ERQDM" xlink:type="simple">33°00'51"N, 118°20'37"W</named-content></named-content>; coll. J Cooper, 11 June 1982; <abbrev xmlns:xlink="http://www.w3.org/1999/xlink" xlink:title="Moss Landing Marine Laboratories" id="ABBRID0EWQDM" xlink:type="simple">MLML</abbrev> CO 109 [wet]. –Los Angeles County, Santa Monica, <named-content xmlns:xlink="http://www.w3.org/1999/xlink" content-type="dwc:verbatimCoordinates" xlink:type="simple"><named-content content-type="geo-json" specific-use="{&#34;type&#34;:&#34;Point&#34;,&#34;coordinates&#34;:[-118.568056,33.868889]}" id="NCID0E4QDM" xlink:type="simple">33°52'08"N, 118°34'05"W</named-content></named-content> (end), 73 m; 29 March 1974; <named-content xmlns:xlink="http://www.w3.org/1999/xlink" content-type="dwc:institutional_code" xlink:type="simple">SIO</named-content>-CO 1629 [wet]. –Ventura County, Anacapa Island, south side, <named-content xmlns:xlink="http://www.w3.org/1999/xlink" content-type="dwc:verbatimCoordinates" xlink:type="simple"><named-content content-type="geo-json" specific-use="{&#34;type&#34;:&#34;Point&#34;,&#34;coordinates&#34;:[-119.433333,34.000000]}" id="NCID0ENRDM" xlink:type="simple">34°00'00"N, 119°26'00"W</named-content></named-content>, 15–26 m; coll. FG Hochberg, 20 November 1964. <abbrev xmlns:xlink="http://www.w3.org/1999/xlink" content-type="institution" xlink:title="Los Angeles County Museum of Natural History" id="ABBRID0ESRDM" xlink:type="simple">LACoMNH</abbrev> No. 64-28 [wet].</p><p>
          <bold><italic><tp:taxon-name><tp:taxon-name-part taxon-name-part-type="genus" reg="Eugorgia">Eugorgia</tp:taxon-name-part><tp:taxon-name-part taxon-name-part-type="species" reg="ljubenkovia">ljubenkovia</tp:taxon-name-part></tp:taxon-name></italic> sp. nov.</bold>
        </p><p><bold>Material examined.</bold> 5 lots; two specimens of species in <named-content xmlns:xlink="http://www.w3.org/1999/xlink" content-type="dwc:institutional_code" xlink:type="simple">SBMNH</named-content> collection from Mexico; another 3 lots, collected by staff of OCSD in California waters, now housed at <named-content xmlns:xlink="http://www.w3.org/1999/xlink" content-type="dwc:institutional_code" xlink:type="simple">SBMNH</named-content>. – fragment; USA, California, Orange County, off Huntington Beach, by Van Veen grab, ~<named-content xmlns:xlink="http://www.w3.org/1999/xlink" content-type="dwc:verbatimCoordinates" xlink:type="simple"><named-content content-type="geo-json" specific-use="{&#34;type&#34;:&#34;Point&#34;,&#34;coordinates&#34;:[-118.042222,33.609444]}" id="NCID0E5SDM" xlink:type="simple">33°36'34"N, 118°02'32"W</named-content></named-content>, 30 m; coll. OCSD, Survey 94–100, station 34, Rep. 1, 1994; material from J Ljubenkov; <named-content xmlns:xlink="http://www.w3.org/1999/xlink" content-type="dwc:institutional_code" xlink:type="simple">SBMNH</named-content> 472234 [wet]. –numerous fragments; USA, California, Orange County, off Huntington Beach, otter trawl, ~<named-content xmlns:xlink="http://www.w3.org/1999/xlink" content-type="dwc:verbatimCoordinates" xlink:type="simple"><named-content content-type="geo-json" specific-use="{&#34;type&#34;:&#34;Point&#34;,&#34;coordinates&#34;:[-117.992778,33.594722]}" id="NCID0EOTDM" xlink:type="simple">33°35'41"N, 117°59'34"W</named-content></named-content>, 35 m; coll. OCSD, Survey 8718, station T-2, Rep. 1, Haul 1, 13 January 1987; Bottle 0011, <named-content xmlns:xlink="http://www.w3.org/1999/xlink" content-type="dwc:institutional_code" xlink:type="simple">SBMNH</named-content> 472232 [wet]. –1 colony + fragment; USA, California, Orange County, off Huntington Beach, otter trawl, at night, ~<named-content xmlns:xlink="http://www.w3.org/1999/xlink" content-type="dwc:verbatimCoordinates" xlink:type="simple"><named-content content-type="geo-json" specific-use="{&#34;type&#34;:&#34;Point&#34;,&#34;coordinates&#34;:[-118.046389,33.599167]}" id="NCID0E5TDM" xlink:type="simple">33°35'57"N, 118°02'47"W</named-content></named-content>, 36 m; coll. OCSD, Survey 8836, station T-6, Rep. 1, 1988; Bottle 0080, <named-content xmlns:xlink="http://www.w3.org/1999/xlink" content-type="dwc:institutional_code" xlink:type="simple">SBMNH</named-content> 472233 [wet]. <bold>MEXICO, Baja California Norte y Sur</bold> – 1 strand; 28 miles south of Punta Abreojos, bearing 199° T from Abreojos Light, <named-content xmlns:xlink="http://www.w3.org/1999/xlink" content-type="dwc:verbatimCoordinates" xlink:type="simple"><named-content content-type="geo-json" specific-use="{&#34;type&#34;:&#34;Point&#34;,&#34;coordinates&#34;:[-113.695833,26.291667]}" id="NCID0EQUDM" xlink:type="simple">26°17'30"N, 113°41'45"W</named-content></named-content>, 98 m; coll. R/V ‘Velero IV’, station 1709-49, 7 March 1949; <named-content xmlns:xlink="http://www.w3.org/1999/xlink" content-type="dwc:institutional_code" xlink:type="simple">SBMNH</named-content> 472245 [wet]. –colony fragments; Isla Cedros, S Bay, dredge—sand and mud, <italic><tp:taxon-name><tp:taxon-name-part taxon-name-part-type="genus" reg="Lovena">Lovena</tp:taxon-name-part></tp:taxon-name></italic> (heart urchin), sponges, <named-content xmlns:xlink="http://www.w3.org/1999/xlink" content-type="dwc:verbatimCoordinates" xlink:type="simple"><named-content content-type="geo-json" specific-use="{&#34;type&#34;:&#34;Point&#34;,&#34;coordinates&#34;:[-115.297222,28.072500]}" id="NCID0EHVDM" xlink:type="simple">28°04'21"N, 115°17'50"W</named-content></named-content> (end), 29 m; coll. R/V ‘Velero IV’, station 1703-49, 5 March 1949; <named-content xmlns:xlink="http://www.w3.org/1999/xlink" content-type="dwc:institutional_code" xlink:type="simple">SBMNH</named-content> 422333–<bold>Holotype</bold> [wet].</p><p>
          <bold><italic><tp:taxon-name><tp:taxon-name-part taxon-name-part-type="genus" reg="Leptogorgia">Leptogorgia</tp:taxon-name-part><tp:taxon-name-part taxon-name-part-type="species" reg="chilensis">chilensis</tp:taxon-name-part></tp:taxon-name></italic> (Verrill, 1868)</bold>
        </p><p><bold>Material examined.</bold> ~25 lots. <bold>USA, California</bold> – 1 colony (partial); Los Angeles County, Farnsworth Bank, dredge—bryozoan, <named-content xmlns:xlink="http://www.w3.org/1999/xlink" content-type="dwc:verbatimCoordinates" xlink:type="simple"><named-content content-type="geo-json" specific-use="{&#34;type&#34;:&#34;Point&#34;,&#34;coordinates&#34;:[-118.515278,33.344167]}" id="NCID0EPWDM" xlink:type="simple">33°20'39"N, 118°30'55"W</named-content></named-content> (end), 15 m; coll. R/V ‘Velero IV’, 1904-49, 7 September 1949; <named-content xmlns:xlink="http://www.w3.org/1999/xlink" content-type="dwc:institutional_code" xlink:type="simple">SBMNH</named-content> 422940 [wet]. –1+ colony; Los Angeles County, 5 miles, 152° from San Pedro Breakwater, <named-content xmlns:xlink="http://www.w3.org/1999/xlink" content-type="dwc:verbatimCoordinates" xlink:type="simple"><named-content content-type="geo-json" specific-use="{&#34;type&#34;:&#34;Point&#34;,&#34;coordinates&#34;:[-118.200000,33.638889]}" id="NCID0E6WDM" xlink:type="simple">33°38'20"N, 118°12'00"W</named-content></named-content>, 31–35 m; coll. R/V ‘Velero III’, station 1232-41, 15 February 1941; <named-content xmlns:xlink="http://www.w3.org/1999/xlink" content-type="dwc:institutional_code" xlink:type="simple">SBMNH</named-content> 423066 [wet]. –1+ colony + fragments; Los Angeles County, 2.25 miles south of San Pedro Breakwater, <named-content xmlns:xlink="http://www.w3.org/1999/xlink" content-type="dwc:verbatimCoordinates" xlink:type="simple"><named-content content-type="geo-json" specific-use="{&#34;type&#34;:&#34;Point&#34;,&#34;coordinates&#34;:[-118.238889,33.675000]}" id="NCID0EPXDM" xlink:type="simple">33°40'30"N, 118°14'20"W</named-content></named-content>, 27 m; coll. R/V ‘Velero III’, station 1207-40, 24 November 1940; <named-content xmlns:xlink="http://www.w3.org/1999/xlink" content-type="dwc:institutional_code" xlink:type="simple">SBMNH</named-content> 423067 [wet]. –two fragments; Los Angeles County, Palos Verdes Estates, <named-content xmlns:xlink="http://www.w3.org/1999/xlink" content-type="dwc:verbatimCoordinates" xlink:type="simple"><named-content content-type="geo-json" specific-use="{&#34;type&#34;:&#34;Point&#34;,&#34;coordinates&#34;:[-118.413056,33.788333]}" id="NCID0E6XDM" xlink:type="simple">33°47'18"N, 118°24'47"W</named-content></named-content>; coll. T Burch, station 40129, 22 August 1940; <named-content xmlns:xlink="http://www.w3.org/1999/xlink" content-type="dwc:institutional_code" xlink:type="simple">SBMNH</named-content> 422954 [wet]. –multiple fragments; Los Angeles County,7.35 miles, 89° T to Manhattan Beach Pier, <named-content xmlns:xlink="http://www.w3.org/1999/xlink" content-type="dwc:verbatimCoordinates" xlink:type="simple"><named-content content-type="geo-json" specific-use="{&#34;type&#34;:&#34;Point&#34;,&#34;coordinates&#34;:[-118.545833,33.888333]}" id="NCID0EPYDM" xlink:type="simple">33°53'18"N, 118°32'45"W</named-content></named-content> (end), 58 m; coll. R/V ‘Velero IV’, station 24493-76, 10 March 1976; <named-content xmlns:xlink="http://www.w3.org/1999/xlink" content-type="dwc:institutional_code" xlink:type="simple">SBMNH</named-content> 422943 [wet]. –2 colonies; Ventura County, Anacapa Island, <named-content xmlns:xlink="http://www.w3.org/1999/xlink" content-type="dwc:verbatimCoordinates" xlink:type="simple"><named-content content-type="geo-json" specific-use="{&#34;type&#34;:&#34;Point&#34;,&#34;coordinates&#34;:[-119.394722,34.003889]}" id="NCID0E6YDM" xlink:type="simple">34°00'14"N, 119°23'41"W</named-content></named-content>, 6 m; coll. unknown, 24 January 1963; with hydroid colony on one branch; <named-content xmlns:xlink="http://www.w3.org/1999/xlink" content-type="dwc:institutional_code" xlink:type="simple">SBMNH</named-content> 422944 [wet]. –1 colony; Ventura County, Anacapa Island, 100 yards out from Cat Rock, <named-content xmlns:xlink="http://www.w3.org/1999/xlink" content-type="dwc:verbatimCoordinates" xlink:type="simple"><named-content content-type="geo-json" specific-use="{&#34;type&#34;:&#34;Point&#34;,&#34;coordinates&#34;:[-119.421111,34.003611]}" id="NCID0EPZDM" xlink:type="simple">34°00'13"N, 119°25'16"W</named-content></named-content>, 17–18 m; coll. B Scronce and party, 30 October 1962; <named-content xmlns:xlink="http://www.w3.org/1999/xlink" content-type="dwc:institutional_code" xlink:type="simple">SBMNH</named-content> 422945 [wet]. –1 colony; Santa Barbara County, ~6 miles south and west of Summerland coast, on northwest corner of Platform “A”, ~<named-content xmlns:xlink="http://www.w3.org/1999/xlink" content-type="dwc:verbatimCoordinates" xlink:type="simple"><named-content content-type="geo-json" specific-use="{&#34;type&#34;:&#34;Point&#34;,&#34;coordinates&#34;:[-119.640278,34.346944]}" id="NCID0E6ZDM" xlink:type="simple">34°20'49"N, 119°38'25"W</named-content></named-content>, ~39 m; coll. S Clark, 3 December 2010; <named-content xmlns:xlink="http://www.w3.org/1999/xlink" content-type="dwc:institutional_code" xlink:type="simple">SBMNH</named-content> 265962 [wet]. –1 colony; Santa Barbara County, Goleta, Sands Beach, <named-content xmlns:xlink="http://www.w3.org/1999/xlink" content-type="dwc:verbatimCoordinates" xlink:type="simple"><named-content content-type="geo-json" specific-use="{&#34;type&#34;:&#34;Point&#34;,&#34;coordinates&#34;:[-119.883333,34.400000]}" id="NCID0EP1DM" xlink:type="simple">34°24'00"N, 119°53'00"W</named-content></named-content>, ~6 m; coll. R/V ‘Vantuna’ Cruise, 469—Mar. Bio, November 2001; <named-content xmlns:xlink="http://www.w3.org/1999/xlink" content-type="dwc:institutional_code" xlink:type="simple">SBMNH</named-content> 422953–<bold>Neotype</bold> [wet]. <bold>MEXICO, Baja California Sur (Pacific Coast)</bold> – 1 colony + branch fragments; 6.5 miles, 167° T from Punta Abreojos, dredge–coarse mud and sand, mud bottom, <named-content xmlns:xlink="http://www.w3.org/1999/xlink" content-type="dwc:verbatimCoordinates" xlink:type="simple"><named-content content-type="geo-json" specific-use="{&#34;type&#34;:&#34;Point&#34;,&#34;coordinates&#34;:[-113.529167,26.590833]}" id="NCID0ED2DM" xlink:type="simple">26°35'27"N, 113°31'45"W</named-content></named-content> (end), 51 m; coll. R/V ‘Velero IV’, station 1954-50, 29 April 1950; <named-content xmlns:xlink="http://www.w3.org/1999/xlink" content-type="dwc:institutional_code" xlink:type="simple">SBMNH</named-content> 422947 [wet]. –2 colonies; Canal de Dewey, opposite Punta San Eugenia, coralline, rock, <named-content xmlns:xlink="http://www.w3.org/1999/xlink" content-type="dwc:verbatimCoordinates" xlink:type="simple"><named-content content-type="geo-json" specific-use="{&#34;type&#34;:&#34;Point&#34;,&#34;coordinates&#34;:[-115.105556,27.827778]}" id="NCID0ET2DM" xlink:type="simple">27°49'40"N, 115°06'20"W</named-content></named-content> (end), 38–47 m; coll. R/V ‘Velero III’, station 1260-41, 27 February 1941; <named-content xmlns:xlink="http://www.w3.org/1999/xlink" content-type="dwc:institutional_code" xlink:type="simple">SBMNH</named-content> 422949 [wet]. –1 colony; 2 miles, 220° T from Punta San Eugenia, <named-content xmlns:xlink="http://www.w3.org/1999/xlink" content-type="dwc:verbatimCoordinates" xlink:type="simple"><named-content content-type="geo-json" specific-use="{&#34;type&#34;:&#34;Point&#34;,&#34;coordinates&#34;:[-115.086111,27.825000]}" id="NCID0ED3DM" xlink:type="simple">27°49'30"N, 115°05'10"W</named-content></named-content> (end), 38 m; coll. R/V ‘Velero IV’, station 11514-67, 15 June 1967; <named-content xmlns:xlink="http://www.w3.org/1999/xlink" content-type="dwc:institutional_code" xlink:type="simple">SBMNH</named-content> 422950 [wet]. <bold>MEXICO, Baja California Norte (Pacific Coast)</bold> – 1 fragment; South Bay, Isla Cedros, rock, along margin of kelp bed, <named-content xmlns:xlink="http://www.w3.org/1999/xlink" content-type="dwc:verbatimCoordinates" xlink:type="simple"><named-content content-type="geo-json" specific-use="{&#34;type&#34;:&#34;Point&#34;,&#34;coordinates&#34;:[-115.351389,28.079167]}" id="NCID0EV3DM" xlink:type="simple">28°04'45"N, 115°21'05"W</named-content></named-content>, 18–27 m; coll. R/V ‘Velero III’, 287-34, 10 March 1934; <named-content xmlns:xlink="http://www.w3.org/1999/xlink" content-type="dwc:institutional_code" xlink:type="simple">SBMNH</named-content> 422951 [wet]. –1 colony, incomplete; 6.5 miles SW of Punta San Carlos, dredge–rocky bottom, <named-content xmlns:xlink="http://www.w3.org/1999/xlink" content-type="dwc:verbatimCoordinates" xlink:type="simple"><named-content content-type="geo-json" specific-use="{&#34;type&#34;:&#34;Point&#34;,&#34;coordinates&#34;:[-115.591111,29.558333]}" id="NCID0EF4DM" xlink:type="simple">29°33'30"N, 115°35'28"W</named-content></named-content> (end), 36 m; coll. R/V ‘Velero IV’, station 1944-50, 25 April 1950; <named-content xmlns:xlink="http://www.w3.org/1999/xlink" content-type="dwc:institutional_code" xlink:type="simple">SBMNH</named-content> 422952 [wet].</p><p><bold>Other material examined. USA, California</bold> – 3 fragments; San Diego County, Canyon Rim, 73 m; coll. R Grigg, Cruise SI 49a, 4 October 1965; <named-content xmlns:xlink="http://www.w3.org/1999/xlink" content-type="dwc:institutional_code" xlink:type="simple">SIO</named-content>/BIC 1593(a) [wet]. –1 strand; San Diego County, Canyon Rim, 70–73; coll. unknown, Cruise SI 50, 2 October 1965; <named-content xmlns:xlink="http://www.w3.org/1999/xlink" content-type="dwc:institutional_code" xlink:type="simple">SIO</named-content>/BIC CO 1683(c) [wet]. –2 lots; colony/fragments; San Diego County, Scripps Submarine Canyon, off Scripps Institute, 15–21 m &amp; 23–30 m; coll. C Limbaugh, December 1953; [Limbaugh Collection, NMNH, dry]. –1+colony/ fragments; San Diego County, La Jolla Canyon, one quarter mile off Scripps Institute, 46 m; coll. C Limbaugh, 23 July 1954; [Limbaugh Collection, NMNH, dry]. –colony/ fragments; San Diego County, one quarter mile off Point La Jolla, edge of kelp bed, 18–21 m; coll. C Limbaugh, 14 December 1953; [Limbaugh Collection, NMNH, dry]. –colony/fragments; San Diego County, 1 mile north of La Jolla, 29 m; coll. C Limbaugh, 11 February 1952; [Limbaugh Collection, NMNH, dry]. –1 colony; Los Angeles County, San Clemente Island, NE side of island, Forbidden Reef, <named-content xmlns:xlink="http://www.w3.org/1999/xlink" content-type="dwc:verbatimCoordinates" xlink:type="simple"><named-content content-type="geo-json" specific-use="{&#34;type&#34;:&#34;Point&#34;,&#34;coordinates&#34;:[-118.338056,33.023889]}" id="NCID0EJ5DM" xlink:type="simple">33°01'26"N, 118°20'17"W</named-content></named-content>; coll. J Cooper, by SCUBA, 11 June 1982; <abbrev xmlns:xlink="http://www.w3.org/1999/xlink" xlink:title="Moss Landing Marine Laboratories" id="ABBRID0EO5DM" xlink:type="simple">MLML</abbrev> C0108 [wet]. –colony/fragments; Los Angeles County, Redondo Beach, Santa Monica Bay, Streetcar Reef, ~<named-content xmlns:xlink="http://www.w3.org/1999/xlink" content-type="dwc:verbatimCoordinates" xlink:type="simple"><named-content content-type="geo-json" specific-use="{&#34;type&#34;:&#34;Point&#34;,&#34;coordinates&#34;:[-118.417778,33.850000]}" id="NCID0EV5DM" xlink:type="simple">33°51'00"N, 118°25'04"W</named-content></named-content>, 15 m; coll. unknown, 18 July 1961; [Limbaugh Collection, NMNH, dry]. –colony/fragments; Los Angeles County, Redondo Beach, Santa Monica Bay, Streetcar Reef, 18 m; coll. unknown, 14 September 1961; [Limbaugh Collection, NMNH, dry]. –colony/fragments; Ventura County, ~10 miles south of Santa Barbara, California, Richfield Oil Island, 5–9 m; coll. unknown, 16 May 1961; [Limbaugh Collection, NMNH, dry]. –1 colony (possibly this species); Santa Barbara County, S side of Santa Cruz Island, Smuggler's Cove, <named-content xmlns:xlink="http://www.w3.org/1999/xlink" content-type="dwc:verbatimCoordinates" xlink:type="simple"><named-content content-type="geo-json" specific-use="{&#34;type&#34;:&#34;Point&#34;,&#34;coordinates&#34;:[-119.540278,34.020278]}" id="NCID0E45DM" xlink:type="simple">34°01'13"N, 119°32'25"W</named-content></named-content>, washed up on cobbles; coll. N Moore, det. EA Horvath, photographed only, 10 March 2008 [dry]. <bold>MEXICO, Baja (Pacific Coast)</bold> – colony/fragments; MEXICO, Baja California Sur, Bahia Tortugas area, ~15–18 m; coll. J Stewart, November 1959; [Limbaugh Collection, NMNH, dry]. –colony/fragments; MEXICO, Baja California Norte, Isla Guadalupe, 42 m; coll. J Stewart and party, February 1960 [Limbaugh Collection, NMNH, dry].</p><p><bold>Other material, not examined</bold> – 1 specimen: USA, California, Santa Barbara County, Santa Cruz Island, Smuggler’s Cove, 21 m.; coll. B Scronce and party, by diving, 24 January 1963; [DH 426 = <named-content xmlns:xlink="http://www.w3.org/1999/xlink" content-type="dwc:institutional_code" xlink:type="simple">SBMNH</named-content>-13 [dry], missing from <named-content xmlns:xlink="http://www.w3.org/1999/xlink" content-type="dwc:institutional_code" xlink:type="simple">SBMNH</named-content> collection.</p><p>
          <bold><italic><tp:taxon-name><tp:taxon-name-part taxon-name-part-type="genus" reg="Leptogorgia">Leptogorgia</tp:taxon-name-part><tp:taxon-name-part taxon-name-part-type="species" reg="diffusa">diffusa</tp:taxon-name-part></tp:taxon-name></italic> (Verrill, 1868)</bold>
        </p><p><bold>Material examined.</bold> 4 lots. <bold>MEXICO (Gulf of California)</bold> – 1 colony; Sonora, Cabo Tepoca, <named-content xmlns:xlink="http://www.w3.org/1999/xlink" content-type="dwc:verbatimCoordinates" xlink:type="simple"><named-content content-type="geo-json" specific-use="{&#34;type&#34;:&#34;Point&#34;,&#34;coordinates&#34;:[-112.888889,30.262500]}" id="NCID0ERAEM" xlink:type="simple">30°15'45"N, 112°53'20"W</named-content></named-content>, on shore–rock and reef; coll. R/V ‘Velero III’, station 1077-40, 4 February 1940; <named-content xmlns:xlink="http://www.w3.org/1999/xlink" content-type="dwc:institutional_code" xlink:type="simple">SBMNH</named-content> 423089 [dry]. –multiple colonies; Sonora, off Rocky Point, mud, sand and shell, <named-content xmlns:xlink="http://www.w3.org/1999/xlink" content-type="dwc:verbatimCoordinates" xlink:type="simple"><named-content content-type="geo-json" specific-use="{&#34;type&#34;:&#34;Point&#34;,&#34;coordinates&#34;:[-113.652778,31.330556]}" id="NCID0EBBEM" xlink:type="simple">31°19'50"N, 113°39'10"W</named-content></named-content> (end), 18–20 m; coll. R.V ‘Velero III’, station 1072-40, 2 February 1940; <named-content xmlns:xlink="http://www.w3.org/1999/xlink" content-type="dwc:institutional_code" xlink:type="simple">SBMNH</named-content> 423088 [dry]. –1 colony; Sonora, Bahia de Choya (Cholla), ~<named-content xmlns:xlink="http://www.w3.org/1999/xlink" content-type="dwc:verbatimCoordinates" xlink:type="simple"><named-content content-type="geo-json" specific-use="{&#34;type&#34;:&#34;Point&#34;,&#34;coordinates&#34;:[-113.623889,31.355278]}" id="NCID0ERBEM" xlink:type="simple">31°21'19"N, 113°37'26"W</named-content></named-content>; coll./legit. JW with # 038-1, 25 February 1959; <named-content xmlns:xlink="http://www.w3.org/1999/xlink" content-type="dwc:institutional_code" xlink:type="simple">SBMNH</named-content> 423090 [dry].</p><p><bold>Other material examined</bold> –1 colony; USA, California, San Diego County, San Diego, off shore; coll. J Stewart, 1965; <named-content xmlns:xlink="http://www.w3.org/1999/xlink" content-type="dwc:institutional_code" xlink:type="simple">CAS</named-content> IZ 97890 [dry].</p><p>
          <bold><italic><tp:taxon-name><tp:taxon-name-part taxon-name-part-type="genus" reg="Leptogorgia">Leptogorgia</tp:taxon-name-part><tp:taxon-name-part taxon-name-part-type="species" reg="filicrispa">filicrispa</tp:taxon-name-part></tp:taxon-name></italic> Horvath, 2011</bold>
        </p><p><bold>Material examined.</bold> ~9 lots. <bold>USA, California</bold> – 2 fragments (1 lot); Ventura County, off Ventura Harbor, collected with ovulid snails, <named-content xmlns:xlink="http://www.w3.org/1999/xlink" content-type="dwc:verbatimCoordinates" xlink:type="simple"><named-content content-type="geo-json" specific-use="{&#34;type&#34;:&#34;Point&#34;,&#34;coordinates&#34;:[-119.316667,34.233333]}" id="NCID0EDDEM" xlink:type="simple">34°14'00"N, 119°19'00"W</named-content></named-content>, 20–50 m; coll. P Brophy, trawled by dragnets, August 1968; <named-content xmlns:xlink="http://www.w3.org/1999/xlink" content-type="dwc:institutional_code" xlink:type="simple">SBMNH</named-content> 423079 [housed in vial, in ovulid snail collection, <italic><tp:taxon-name><tp:taxon-name-part taxon-name-part-type="genus" reg="Neosimnia">Neosimnia</tp:taxon-name-part></tp:taxon-name></italic> nec <italic><tp:taxon-name><tp:taxon-name-part taxon-name-part-type="genus" reg="Simnia">Simnia</tp:taxon-name-part><tp:taxon-name-part taxon-name-part-type="species" reg="loebbeckeana">loebbeckeana</tp:taxon-name-part></tp:taxon-name></italic>, <named-content xmlns:xlink="http://www.w3.org/1999/xlink" content-type="dwc:institutional_code" xlink:type="simple">SBMNH</named-content> 423103, dry]. <bold>MEXICO, Baja California Sur (Pacific Coast)</bold> – multiple colonies (1 lot); off Boca Flor de Malva, SE of Punta Tosca, <named-content xmlns:xlink="http://www.w3.org/1999/xlink" content-type="dwc:verbatimCoordinates" xlink:type="simple"><named-content content-type="geo-json" specific-use="{&#34;type&#34;:&#34;Point&#34;,&#34;coordinates&#34;:[-111.350833,24.185278]}" id="NCID0EPEEM" xlink:type="simple">24°11'07"N, 111°21'03"W</named-content></named-content>, 69–87 m; coll. J McLean on R/V ‘Searcher’, Station 31–32, No. 71–16, 1 February 1971; <named-content xmlns:xlink="http://www.w3.org/1999/xlink" content-type="dwc:institutional_code" xlink:type="simple">SBMNH</named-content> 423057–<bold>Holotype</bold> [DH 415 = <named-content xmlns:xlink="http://www.w3.org/1999/xlink" content-type="dwc:institutional_code" xlink:type="simple">SBMNH</named-content>-06, dry].</p><p><bold>Other material examined. MEXICO (Gulf of California)</bold> – several fragments; Gulf of California, Sonora, Mexico, Guaymas, <named-content xmlns:xlink="http://www.w3.org/1999/xlink" content-type="dwc:verbatimCoordinates" xlink:type="simple"><named-content content-type="geo-json" specific-use="{&#34;type&#34;:&#34;Point&#34;,&#34;coordinates&#34;:[-111.800000,28.250000]}" id="NCID0ENFEM" xlink:type="simple">28°15'00"N, 111°48'00"W</named-content></named-content> (end), 64–75 m; coll. unknown, 21 March 1960; <named-content xmlns:xlink="http://www.w3.org/1999/xlink" content-type="dwc:institutional_code" xlink:type="simple">USNM</named-content> 75099 [wet]. –numerous fragments/colonies; Sonora, Cabo Tepoca, <named-content xmlns:xlink="http://www.w3.org/1999/xlink" content-type="dwc:verbatimCoordinates" xlink:type="simple"><named-content content-type="geo-json" specific-use="{&#34;type&#34;:&#34;Point&#34;,&#34;coordinates&#34;:[-113.133333,30.341667]}" id="NCID0E4FEM" xlink:type="simple">30°20'30"N, 113°08'00"W</named-content></named-content>, 56–67 m; coll. R Parker, 31 March 1960; (with a station number: P-212-60); <named-content xmlns:xlink="http://www.w3.org/1999/xlink" content-type="dwc:institutional_code" xlink:type="simple">USNM</named-content> 1106683 [dry]. <bold>MEXICO, Baja California Sur (Pacific Coast)</bold> – multiple fragments/colonies; Cabo San Lucas Canyon, ~<named-content xmlns:xlink="http://www.w3.org/1999/xlink" content-type="dwc:verbatimCoordinates" xlink:type="simple"><named-content content-type="geo-json" specific-use="{&#34;type&#34;:&#34;Point&#34;,&#34;coordinates&#34;:[-109.379167,22.902500]}" id="NCID0EPGEM" xlink:type="simple">22°54'09"N, 109°22'45"W</named-content></named-content>, on sand bottom, 30 m; coll. W North and C Limbaugh, March 1959; <named-content xmlns:xlink="http://www.w3.org/1999/xlink" content-type="dwc:institutional_code" xlink:type="simple">USNM</named-content> 1106685 [dry]. –multiple fragments; off Boca Flor de Malva, SE of Punta Tosca, <named-content xmlns:xlink="http://www.w3.org/1999/xlink" content-type="dwc:verbatimCoordinates" xlink:type="simple"><named-content content-type="geo-json" specific-use="{&#34;type&#34;:&#34;Point&#34;,&#34;coordinates&#34;:[-111.350833,24.185278]}" id="NCID0E6GEM" xlink:type="simple">24°11'07"N, 111°21'03"W</named-content></named-content>, 69–87 m; coll. J McLean on R/V ‘Searcher’, Station 31–32, No. 71–16, 1 February1971; <abbrev xmlns:xlink="http://www.w3.org/1999/xlink" content-type="institution" xlink:title="Los Angeles County Museum of Natural History" id="ABBRID0EEHEM" xlink:type="simple">LACoMNH</abbrev>—<bold>Holoparalectotype</bold> [DH 218, SBMNH06, dry]. –multiple fragments; off Boca Flor de Malva, SE of Punta Tosca, <named-content xmlns:xlink="http://www.w3.org/1999/xlink" content-type="dwc:verbatimCoordinates" xlink:type="simple"><named-content content-type="geo-json" specific-use="{&#34;type&#34;:&#34;Point&#34;,&#34;coordinates&#34;:[-111.350833,24.185278]}" id="NCID0EOHEM" xlink:type="simple">24°11'07"N, 111°21'03"W</named-content></named-content>, 69–87 m; coll. J McLean on R/V ‘Searcher’, Station 31–32, No. 71-16, 1 February1971; <abbrev xmlns:xlink="http://www.w3.org/1999/xlink" content-type="institution" xlink:title="Los Angeles County Museum of Natural History" id="ABBRID0ETHEM" xlink:type="simple">LACoMNH</abbrev>—<bold>Holoparalectotype</bold> [DH 415, SBMNH06, dry]. –multiple fragments; Cabo San Lazaro, <named-content xmlns:xlink="http://www.w3.org/1999/xlink" content-type="dwc:verbatimCoordinates" xlink:type="simple"><named-content content-type="geo-json" specific-use="{&#34;type&#34;:&#34;Point&#34;,&#34;coordinates&#34;:[-112.320000,24.800000]}" id="NCID0E4HEM" xlink:type="simple">24°48'00"N, 112°19'12"W</named-content></named-content>, by shrimp trawler, 65–73 m; coll. C Limbaugh, sometime in the 1950s; <named-content xmlns:xlink="http://www.w3.org/1999/xlink" content-type="dwc:institutional_code" xlink:type="simple">USNM</named-content> 1106684 [dry]. –several fragments; Magdalena Bay, ~<named-content xmlns:xlink="http://www.w3.org/1999/xlink" content-type="dwc:verbatimCoordinates" xlink:type="simple"><named-content content-type="geo-json" specific-use="{&#34;type&#34;:&#34;Point&#34;,&#34;coordinates&#34;:[-111.970833,24.636389]}" id="NCID0ENIEM" xlink:type="simple">24°38'11"N, 111°58'15"W</named-content></named-content>, 86 m; coll. unknown on R/V ‘Albatross’, 8 April 1889; <named-content xmlns:xlink="http://www.w3.org/1999/xlink" content-type="dwc:institutional_code" xlink:type="simple">USNM</named-content> 57144 [wet]. –multiple fragments; SW Punta San Juanico, outer coast, ~<named-content xmlns:xlink="http://www.w3.org/1999/xlink" content-type="dwc:verbatimCoordinates" xlink:type="simple"><named-content content-type="geo-json" specific-use="{&#34;type&#34;:&#34;Point&#34;,&#34;coordinates&#34;:[-112.513611,26.209167]}" id="NCID0E4IEM" xlink:type="simple">26°12'33"N, 112°30'49"W</named-content></named-content>, (no depth recorded); coll. unknown, 29 January 1971; <abbrev xmlns:xlink="http://www.w3.org/1999/xlink" content-type="institution" xlink:title="Los Angeles County Museum of Natural History" id="ABBRID0ECJEM" xlink:type="simple">LACoMNH</abbrev> [DH240, dry].</p><p>
          <bold><italic><tp:taxon-name><tp:taxon-name-part taxon-name-part-type="genus" reg="Leptogorgia">Leptogorgia</tp:taxon-name-part><tp:taxon-name-part taxon-name-part-type="species" reg="flexilis">flexilis</tp:taxon-name-part></tp:taxon-name></italic> (Verrill, 1868)</bold>
        </p><p><bold>Material examined.</bold> 5 lots. <bold>USA, California</bold> – 1 colony fragment (base missing); Los Angeles County, San Pedro, 6.9 miles, 139° T from Point Fermin, dredge–sand, <named-content xmlns:xlink="http://www.w3.org/1999/xlink" content-type="dwc:verbatimCoordinates" xlink:type="simple"><named-content content-type="geo-json" specific-use="{&#34;type&#34;:&#34;Point&#34;,&#34;coordinates&#34;:[-118.197222,33.617778]}" id="NCID0EAKEM" xlink:type="simple">33°37'04"N, 118°11'50"W</named-content></named-content> (end), 45 m; coll. R/V ‘Velero IV’, 2042-51, 20 July 1951; <named-content xmlns:xlink="http://www.w3.org/1999/xlink" content-type="dwc:institutional_code" xlink:type="simple">SBMNH</named-content> 422941 [wet]. –2 lots; colony, fragmented; Los Angeles County, between White's Point and Portuguese Bend, <named-content xmlns:xlink="http://www.w3.org/1999/xlink" content-type="dwc:verbatimCoordinates" xlink:type="simple"><named-content content-type="geo-json" specific-use="{&#34;type&#34;:&#34;Point&#34;,&#34;coordinates&#34;:[-118.335278,33.715000]}" id="NCID0EQKEM" xlink:type="simple">33°42'54"N, 118°20'07"W</named-content></named-content> (end), by beam trawl, 22 m; coll. R/V ‘Velero IV’, station 1644-48, 19 November 1948; <named-content xmlns:xlink="http://www.w3.org/1999/xlink" content-type="dwc:institutional_code" xlink:type="simple">SBMNH</named-content> 422942 [dry &amp; wet]. <bold>MEXICO, Baja California Sur (Pacific Coast)</bold> – fragments; 28 miles, 199° T from Abreojos Light, S of Punta Abreojos, dredge–brachiopods, beam trawl–# 12 coarse sand and rock, <named-content xmlns:xlink="http://www.w3.org/1999/xlink" content-type="dwc:verbatimCoordinates" xlink:type="simple"><named-content content-type="geo-json" specific-use="{&#34;type&#34;:&#34;Point&#34;,&#34;coordinates&#34;:[-113.695833,26.287500]}" id="NCID0ECLEM" xlink:type="simple">26°17'15"N, 113°41'45"W</named-content></named-content> (end), 100 m; coll. R/V ‘Velero IV’, station 1709-49, 7 March 1949; <named-content xmlns:xlink="http://www.w3.org/1999/xlink" content-type="dwc:institutional_code" xlink:type="simple">SBMNH</named-content> 422946 [wet]. –1 colony + multiple fragments; 2 miles, 142° T from Thurloe Head, <named-content xmlns:xlink="http://www.w3.org/1999/xlink" content-type="dwc:verbatimCoordinates" xlink:type="simple"><named-content content-type="geo-json" specific-use="{&#34;type&#34;:&#34;Point&#34;,&#34;coordinates&#34;:[-114.820833,27.595833]}" id="NCID0ESLEM" xlink:type="simple">27°35'45"N, 114°49'15"W</named-content></named-content>, no depth recorded; coll. R/V ‘Velero IV’, station 11842-67, 7 December 1967; <named-content xmlns:xlink="http://www.w3.org/1999/xlink" content-type="dwc:institutional_code" xlink:type="simple">SBMNH</named-content> 422948 [wet].</p><p>
          <bold><italic><tp:taxon-name><tp:taxon-name-part taxon-name-part-type="genus" reg="Leptogorgia">Leptogorgia</tp:taxon-name-part></tp:taxon-name></italic> sp. A (? = <italic><tp:taxon-name><tp:taxon-name-part taxon-name-part-type="genus" reg="Leptogorgia">Leptogorgia</tp:taxon-name-part><tp:taxon-name-part taxon-name-part-type="species" reg="tricorata">tricorata</tp:taxon-name-part></tp:taxon-name></italic><xref ref-type="bibr" rid="B20">Breedy and Cortés 2011</xref>)</bold>
        </p><p><bold>Material examined.</bold> ~10-11 lots. <bold>USA, California</bold> – 2 colonies, 1 fragment; 9.5 miles NW of buoy, Cortes Bank, white sand, rock, <named-content xmlns:xlink="http://www.w3.org/1999/xlink" content-type="dwc:verbatimCoordinates" xlink:type="simple"><named-content content-type="geo-json" specific-use="{&#34;type&#34;:&#34;Point&#34;,&#34;coordinates&#34;:[-119.254167,32.554167]}" id="NCID0EDNEM" xlink:type="simple">32°33'15"N, 119°15'15"W</named-content></named-content>, 91 m; coll. R/V ‘Velero III’, station 1342-41, 10 June 1941; <named-content xmlns:xlink="http://www.w3.org/1999/xlink" content-type="dwc:institutional_code" xlink:type="simple">SBMNH</named-content> 423080 [wet]. –4 colonies; Los Angeles County, Santa Catalina Island, 1 mile SW of Ben Weston Point, mud, sand, gravel, 33°20'55"N, 118°30'45(35)” W (end), 82–89 m; coll. R/V ‘Velero III’, station 1316-41, 17 May 1941; <named-content xmlns:xlink="http://www.w3.org/1999/xlink" content-type="dwc:institutional_code" xlink:type="simple">SBMNH</named-content> 422334 [wet]. –1 colony; Los Angeles County, Santa Catalina Island, Bird Rock, ~<named-content xmlns:xlink="http://www.w3.org/1999/xlink" content-type="dwc:verbatimCoordinates" xlink:type="simple"><named-content content-type="geo-json" specific-use="{&#34;type&#34;:&#34;Point&#34;,&#34;coordinates&#34;:[-118.486111,33.451389]}" id="NCID0E2NEM" xlink:type="simple">33°27'05"N, 118°29'10"W</named-content></named-content>, 46 m; coll. R Given, July 1977; <named-content xmlns:xlink="http://www.w3.org/1999/xlink" content-type="dwc:institutional_code" xlink:type="simple">SBMNH</named-content> 423083 [wet]. –1 fragment; Los Angeles County, Santa Catalina Island, off Bird Rock, rock, coarse shell, kelp; sm. dredge boat, <named-content xmlns:xlink="http://www.w3.org/1999/xlink" content-type="dwc:verbatimCoordinates" xlink:type="simple"><named-content content-type="geo-json" specific-use="{&#34;type&#34;:&#34;Point&#34;,&#34;coordinates&#34;:[-118.483333,33.455556]}" id="NCID0ELOEM" xlink:type="simple">33°27'20"N, 118°29'00"W</named-content></named-content> (end), 56–73 m; coll. R/V ‘Velero III’, station 1187-40, 29 September 1940; <named-content xmlns:xlink="http://www.w3.org/1999/xlink" content-type="dwc:institutional_code" xlink:type="simple">SBMNH</named-content> 423081 [wet]. –1 fragment; Ventura County, Santa Barbara Island, N of island, <named-content xmlns:xlink="http://www.w3.org/1999/xlink" content-type="dwc:verbatimCoordinates" xlink:type="simple"><named-content content-type="geo-json" specific-use="{&#34;type&#34;:&#34;Point&#34;,&#34;coordinates&#34;:[-119.013889,33.516111]}" id="NCID0E2OEM" xlink:type="simple">33°30'58"N, 119°00'50"W</named-content></named-content>, on gray sand, 67-73 m; coll. R/V ‘Velero III,’ station 1177-40, 9 September 1940; <named-content xmlns:xlink="http://www.w3.org/1999/xlink" content-type="dwc:institutional_code" xlink:type="simple">SBMNH</named-content> 422903 [wet]. –2 colony fragments; Los Angeles County, off Rocky Point, close in proximity to Point Vicente (S end of Santa Monica Bay), ~<named-content xmlns:xlink="http://www.w3.org/1999/xlink" content-type="dwc:verbatimCoordinates" xlink:type="simple"><named-content content-type="geo-json" specific-use="{&#34;type&#34;:&#34;Point&#34;,&#34;coordinates&#34;:[-118.424444,33.742500]}" id="NCID0ELPEM" xlink:type="simple">33°44'33"N, 118°25'28"W</named-content></named-content>; coll. C Limbaugh, 5 October 1941; <named-content xmlns:xlink="http://www.w3.org/1999/xlink" content-type="dwc:institutional_code" xlink:type="simple">SBMNH</named-content> 423082 [wet]. –numerous colonies/fragments; 10.75 miles W of Point Dume, on loose rock and sponge, <named-content xmlns:xlink="http://www.w3.org/1999/xlink" content-type="dwc:verbatimCoordinates" xlink:type="simple"><named-content content-type="geo-json" specific-use="{&#34;type&#34;:&#34;Point&#34;,&#34;coordinates&#34;:[-119.025000,34.004167]}" id="NCID0E2PEM" xlink:type="simple">34°00'15"N, 119°01'30"W</named-content></named-content> (end), 86-87 m; coll. R/V ‘Velero III’, station 1276-41, 23 March 1941; <named-content xmlns:xlink="http://www.w3.org/1999/xlink" content-type="dwc:institutional_code" xlink:type="simple">SBMNH</named-content> 422340 [wet]. –fragment; Santa Barbara County, Channel Island area, ~<named-content xmlns:xlink="http://www.w3.org/1999/xlink" content-type="dwc:verbatimCoordinates" xlink:type="simple"><named-content content-type="geo-json" specific-use="{&#34;type&#34;:&#34;Point&#34;,&#34;coordinates&#34;:[-119.713611,34.115556]}" id="NCID0ELQEM" xlink:type="simple">34°06'56"N, 119°42'49"W</named-content></named-content>, by trawl; coll. P Brophy; <named-content xmlns:xlink="http://www.w3.org/1999/xlink" content-type="dwc:institutional_code" xlink:type="simple">SBMNH</named-content> 423084 [wet].</p><p><bold>Other material examined</bold> – fragment; Mexico, Baja California Norte (Gulf of California), NE of Isla San Jose, Isla Las Animas, <named-content xmlns:xlink="http://www.w3.org/1999/xlink" content-type="dwc:verbatimCoordinates" xlink:type="simple"><named-content content-type="geo-json" specific-use="{&#34;type&#34;:&#34;Point&#34;,&#34;coordinates&#34;:[-112.928611,28.703889]}" id="NCID0E6QEM" xlink:type="simple">28°42'14"N, 112°55'43"W</named-content></named-content>, epizooic on “black coral, 36–42 m; coll. Adcock and Markham, Station D-24B, 11 August 1965 (identified in error by Harden as <italic><tp:taxon-name><tp:taxon-name-part taxon-name-part-type="genus" reg="Heterogorgia">Heterogorgia</tp:taxon-name-part><tp:taxon-name-part taxon-name-part-type="species" reg="tortuosa">tortuosa</tp:taxon-name-part></tp:taxon-name></italic>); <named-content xmlns:xlink="http://www.w3.org/1999/xlink" content-type="dwc:institutional_code" xlink:type="simple">CAS</named-content>-IZ 96757 [wet]. –1 colony; USA, California, San Diego County, near coast of San Diego, no depth recorded; coll. J Stewart (UCSD diver), 1965 (identified in error by Harden as <italic><tp:taxon-name><tp:taxon-name-part taxon-name-part-type="genus" reg="Heterogorgia">H.</tp:taxon-name-part><tp:taxon-name-part taxon-name-part-type="species" reg="tortuosa">tortuosa</tp:taxon-name-part></tp:taxon-name></italic>); <named-content xmlns:xlink="http://www.w3.org/1999/xlink" content-type="dwc:institutional_code" xlink:type="simple">CAS</named-content>-IZ 98140 [dry]. –1 strand; USA, California, San Diego County, Canyon Wall (1200), 82 m; coll. R Grigg, Cruise SL 49c, 2 October 1965; <named-content xmlns:xlink="http://www.w3.org/1999/xlink" content-type="dwc:institutional_code" xlink:type="simple">SIO</named-content>-CO 1594 [wet]. –colony fragment; USA, California, Ventura County, Channel Islands, 10 miles E of San Nicolas Island, ~<named-content xmlns:xlink="http://www.w3.org/1999/xlink" content-type="dwc:verbatimCoordinates" xlink:type="simple"><named-content content-type="geo-json" specific-use="{&#34;type&#34;:&#34;Point&#34;,&#34;coordinates&#34;:[-119.724722,33.205278]}" id="NCID0EVSEM" xlink:type="simple">33°12'19"N, 119°43'29"W</named-content></named-content>, 91 m; coll. (possible ‘Albatross’ collection, according to Harden; identified in error as <italic><tp:taxon-name><tp:taxon-name-part taxon-name-part-type="genus" reg="Heterogorgia">Heterogorgia</tp:taxon-name-part><tp:taxon-name-part taxon-name-part-type="species" reg="papillosa">papillosa</tp:taxon-name-part></tp:taxon-name></italic>), 29 March 1917; <named-content xmlns:xlink="http://www.w3.org/1999/xlink" content-type="dwc:institutional_code" xlink:type="simple">CAS</named-content>-IZ 34636 [wet].</p><p><bold>Other material, not examined</bold> – Japan, Shizuoka, Honshu Island, Suruga Bay, Omae Zaki, <named-content xmlns:xlink="http://www.w3.org/1999/xlink" content-type="dwc:verbatimCoordinates" xlink:type="simple"><named-content content-type="geo-json" specific-use="{&#34;type&#34;:&#34;Point&#34;,&#34;coordinates&#34;:[138.250000,34.583333]}" id="NCID0EUTEM" xlink:type="simple">34°35'00"N, 138°15'00"E</named-content></named-content>; coll. R/V ‘Albatross’, station nos. 3727-3735, US Fish Commission, 16 May 1900, 62–89 m; <named-content xmlns:xlink="http://www.w3.org/1999/xlink" content-type="dwc:institutional_code" xlink:type="simple">USNM</named-content> 50248 [wet].</p><p>
          <bold><italic><tp:taxon-name><tp:taxon-name-part taxon-name-part-type="genus" reg="Chromoplexaura">Chromoplexaura</tp:taxon-name-part><tp:taxon-name-part taxon-name-part-type="species" reg="marki">marki</tp:taxon-name-part></tp:taxon-name></italic> (Kükenthal, 1913)</bold>
        </p><p><bold>Material examined.</bold> ~60 lots. <bold>USA, California</bold> – (?)1 colony; Ventura/Los Angeles County, 20–22 miles south of San Nicolas Island, rocky, <named-content xmlns:xlink="http://www.w3.org/1999/xlink" content-type="dwc:verbatimCoordinates" xlink:type="simple"><named-content content-type="geo-json" specific-use="{&#34;type&#34;:&#34;Point&#34;,&#34;coordinates&#34;:[-119.395833,32.850000]}" id="NCID0E1UEM" xlink:type="simple">32°51'00"N, 119°23'45"W</named-content></named-content>, 118–136 m; coll. R/V ‘Velero III’, 1344-41, 11 June 1941; <named-content xmlns:xlink="http://www.w3.org/1999/xlink" content-type="dwc:institutional_code" xlink:type="simple">SBMNH</named-content> 423071 [wet]. –4 fragments (2 lots); Los Angeles County, Santa Catalina Island, 5 miles SE of Church Rock, <named-content xmlns:xlink="http://www.w3.org/1999/xlink" content-type="dwc:verbatimCoordinates" xlink:type="simple"><named-content content-type="geo-json" specific-use="{&#34;type&#34;:&#34;Point&#34;,&#34;coordinates&#34;:[-118.229167,33.266667]}" id="NCID0EKVEM" xlink:type="simple">33°16'00"N, 118°13'45"W</named-content></named-content> (end), 215 m on sand, loose washed rock; coll. R/V ‘Velero III’, Station 1350-41, 12 June 1941; <named-content xmlns:xlink="http://www.w3.org/1999/xlink" content-type="dwc:institutional_code" xlink:type="simple">SBMNH</named-content> 265946 [wet]. –multiple fragments/colonies (two lots); Los Angeles/Ventura County, off San Nicolas Island, with sponge, rock, <named-content xmlns:xlink="http://www.w3.org/1999/xlink" content-type="dwc:verbatimCoordinates" xlink:type="simple"><named-content content-type="geo-json" specific-use="{&#34;type&#34;:&#34;Point&#34;,&#34;coordinates&#34;:[-119.408333,33.269444]}" id="NCID0E1VEM" xlink:type="simple">33°16'10"N, 119°24'30"W</named-content></named-content> (end), sponge and rock, 51–56 m; coll. R/V ‘Velero III’, 1123-40, 12 April 1940; <named-content xmlns:xlink="http://www.w3.org/1999/xlink" content-type="dwc:institutional_code" xlink:type="simple">SBMNH</named-content> 423061 [wet]. –3 colonies, 1 fragment; Los Angeles County, 2.5 miles SE of Seal Rocks, Santa Catalina Island, <named-content xmlns:xlink="http://www.w3.org/1999/xlink" content-type="dwc:verbatimCoordinates" xlink:type="simple"><named-content content-type="geo-json" specific-use="{&#34;type&#34;:&#34;Point&#34;,&#34;coordinates&#34;:[-118.259722,33.288889]}" id="NCID0EKWEM" xlink:type="simple">33°17'20"N, 118°15'35"W</named-content></named-content> (end), rock, lumpy gray sand, sponge, urchin, gorgonians, hermits, 158-173 m; coll. R/V ‘Velero III’, station 1429-41, 25 October 1941; <named-content xmlns:xlink="http://www.w3.org/1999/xlink" content-type="dwc:institutional_code" xlink:type="simple">SBMNH</named-content> 265948 [wet]. –1 colony; Los Angeles County, 5 miles, 152° T from San Pedro Breakwater, <named-content xmlns:xlink="http://www.w3.org/1999/xlink" content-type="dwc:verbatimCoordinates" xlink:type="simple"><named-content content-type="geo-json" specific-use="{&#34;type&#34;:&#34;Point&#34;,&#34;coordinates&#34;:[-118.202778,33.638889]}" id="NCID0E1WEM" xlink:type="simple">33°38'20"N, 118°12'10"W</named-content></named-content> (end), coarse sand, dead shell, clay, 31–35 m; coll. R/V ‘Velero III’, 1232-41, 15 February 1941; <named-content xmlns:xlink="http://www.w3.org/1999/xlink" content-type="dwc:institutional_code" xlink:type="simple">SBMNH</named-content> 423066 [wet]. –1 colony; Los Angeles County, 2.25 miles south of San Pedro Breakwater, <named-content xmlns:xlink="http://www.w3.org/1999/xlink" content-type="dwc:verbatimCoordinates" xlink:type="simple"><named-content content-type="geo-json" specific-use="{&#34;type&#34;:&#34;Point&#34;,&#34;coordinates&#34;:[-118.238889,33.675000]}" id="NCID0EKXEM" xlink:type="simple">33°40'30"N, 118°14'20"W</named-content></named-content> (end), sand, pebble, broken shell, 27 m; coll. R/V ‘Velero III’, 1207-40, 24 November 1940; <named-content xmlns:xlink="http://www.w3.org/1999/xlink" content-type="dwc:institutional_code" xlink:type="simple">SBMNH</named-content> 423067 [wet]. –multiple fragments (bearing numerous brittle stars); Santa Barbara County, Santa Cruz Island, 13 miles, 5° T to Gull Island Light, <named-content xmlns:xlink="http://www.w3.org/1999/xlink" content-type="dwc:verbatimCoordinates" xlink:type="simple"><named-content content-type="geo-json" specific-use="{&#34;type&#34;:&#34;Point&#34;,&#34;coordinates&#34;:[-119.850000,33.733333]}" id="NCID0E1XEM" xlink:type="simple">33°44'00"N, 119°51'00"W</named-content></named-content>, 155 m; coll. R/V ‘Velero IV’, station 24329-76, 21 January 1976; <named-content xmlns:xlink="http://www.w3.org/1999/xlink" content-type="dwc:institutional_code" xlink:type="simple">SBMNH</named-content> 265935 (with label reading: 24329 BFI) [wet]. –fragment; Santa Barbara County, 16.5 miles SE X S of South Point, Santa Rosa Island, <named-content xmlns:xlink="http://www.w3.org/1999/xlink" content-type="dwc:verbatimCoordinates" xlink:type="simple"><named-content content-type="geo-json" specific-use="{&#34;type&#34;:&#34;Point&#34;,&#34;coordinates&#34;:[119.968056,33.643056]}" id="NCID0EKYEM" xlink:type="simple">33°38'35"N, 119°58'05</named-content></named-content>” (end) W, rocks, crinoids, brittle stars, 131–140 m; coll. R/V ‘Velero III’, station 1397-41, 27 August 1941; <named-content xmlns:xlink="http://www.w3.org/1999/xlink" content-type="dwc:institutional_code" xlink:type="simple">SBMNH</named-content> 265936 [wet]. –1 colony; Santa Barbara County, Santa Rosa Island, 6.27 miles, 341° T to Ford Point, <named-content xmlns:xlink="http://www.w3.org/1999/xlink" content-type="dwc:verbatimCoordinates" xlink:type="simple"><named-content content-type="geo-json" specific-use="{&#34;type&#34;:&#34;Point&#34;,&#34;coordinates&#34;:[-119.988889,33.812500]}" id="NCID0E1YEM" xlink:type="simple">33°48'45"N, 119°59'20"W</named-content></named-content> (end), 104 m; coll. R/V ‘Velero IV’, station 23065-75, 18 October 1975; <named-content xmlns:xlink="http://www.w3.org/1999/xlink" content-type="dwc:institutional_code" xlink:type="simple">SBMNH</named-content> 265937 (with label reading: 23065 6C) [wet]. –1 colony; Santa Barbara, County, San Miguel Island, 3.7 miles, 21° T to Crook Point, <named-content xmlns:xlink="http://www.w3.org/1999/xlink" content-type="dwc:verbatimCoordinates" xlink:type="simple"><named-content content-type="geo-json" specific-use="{&#34;type&#34;:&#34;Point&#34;,&#34;coordinates&#34;:[-120.361667,33.946667]}" id="NCID0EKZEM" xlink:type="simple">33°56'48"N, 120°21'42"W</named-content></named-content> (end), 118 m; coll. R/V ‘Velero IV’, station 24882-76, 28 April 1976; <named-content xmlns:xlink="http://www.w3.org/1999/xlink" content-type="dwc:institutional_code" xlink:type="simple">SBMNH</named-content> 265949 (with label reading: 24882 CH) [wet]. –1 colony; Santa Barbara County, south side of Santa Cruz Island, gray sand, shell, <named-content xmlns:xlink="http://www.w3.org/1999/xlink" content-type="dwc:verbatimCoordinates" xlink:type="simple"><named-content content-type="geo-json" specific-use="{&#34;type&#34;:&#34;Point&#34;,&#34;coordinates&#34;:[-119.638889,33.962500]}" id="NCID0E1ZEM" xlink:type="simple">33°57'45"N, 119°38'20"W</named-content></named-content> (end), 67–73 m; coll. R/V ‘Velero III’, 1191-40, 30 September 1940; <named-content xmlns:xlink="http://www.w3.org/1999/xlink" content-type="dwc:institutional_code" xlink:type="simple">SBMNH</named-content> 423068 [wet]. –1 colony; 2.6 miles, 140° T to Cavern Point, Santa Cruz Island, <named-content xmlns:xlink="http://www.w3.org/1999/xlink" content-type="dwc:verbatimCoordinates" xlink:type="simple"><named-content content-type="geo-json" specific-use="{&#34;type&#34;:&#34;Point&#34;,&#34;coordinates&#34;:[-119.571667,34.075000]}" id="NCID0EK1EM" xlink:type="simple">34°04'30"N, 119°34'18"W</named-content></named-content> (end), 76 m; coll. R/V ‘Velero IV’, station 24863-76, 27 April 1976; <named-content xmlns:xlink="http://www.w3.org/1999/xlink" content-type="dwc:institutional_code" xlink:type="simple">SBMNH</named-content> 423064 [wet]. –1 colony (fragments); Ventura County, 1 mile, 231.5° T from Ventura Pier Light, <named-content xmlns:xlink="http://www.w3.org/1999/xlink" content-type="dwc:verbatimCoordinates" xlink:type="simple"><named-content content-type="geo-json" specific-use="{&#34;type&#34;:&#34;Point&#34;,&#34;coordinates&#34;:[-118.449167,34.166667]}" id="NCID0E11EM" xlink:type="simple">34°10'00"N, 118°26'57"W</named-content></named-content>, no depth; coll. R/V ‘Velero IV’, station 5828-58, 21 August 1958; <named-content xmlns:xlink="http://www.w3.org/1999/xlink" content-type="dwc:institutional_code" xlink:type="simple">SBMNH</named-content> 265947 [wet]. –(?)1 colony; Monterey County, off San Jose Creek Beach (N end), Carmel Submarine Canyon, <named-content xmlns:xlink="http://www.w3.org/1999/xlink" content-type="dwc:verbatimCoordinates" xlink:type="simple"><named-content content-type="geo-json" specific-use="{&#34;type&#34;:&#34;Point&#34;,&#34;coordinates&#34;:[-121.933333,36.533333]}" id="NCID0EK2EM" xlink:type="simple">36°32'00"N, 121°56'00"W</named-content></named-content>, 12–38 m; coll. J H McLean; 1960-1964; <named-content xmlns:xlink="http://www.w3.org/1999/xlink" content-type="dwc:institutional_code" xlink:type="simple">SBMNH</named-content> 423070 [wet] (formerly part of Los Angeles County Museum collection). –1 small colony; Monterey County, Point Sur, <named-content xmlns:xlink="http://www.w3.org/1999/xlink" content-type="dwc:verbatimCoordinates" xlink:type="simple"><named-content content-type="geo-json" specific-use="{&#34;type&#34;:&#34;Point&#34;,&#34;coordinates&#34;:[-121.952500,36.283889]}" id="NCID0E12EM" xlink:type="simple">36°17'02"N, 121°57'09"W</named-content></named-content>, 56 m, on large rock; coll. D Starr, NMFS-FED, Santa Cruz, 13 October 2007; <named-content xmlns:xlink="http://www.w3.org/1999/xlink" content-type="dwc:institutional_code" xlink:type="simple">SBMNH</named-content> 235536 [dry]. –1 fragment; Monterey County, southwest of Point Pinos, <named-content xmlns:xlink="http://www.w3.org/1999/xlink" content-type="dwc:verbatimCoordinates" xlink:type="simple"><named-content content-type="geo-json" specific-use="{&#34;type&#34;:&#34;Point&#34;,&#34;coordinates&#34;:[-121.973611,36.623611]}" id="NCID0EK3EM" xlink:type="simple">36°37'25"N, 121°58'25"W</named-content></named-content>, rock and sponges, 47 m; coll. R/V ‘Velero III’, 891-38, 8 August 1938; <named-content xmlns:xlink="http://www.w3.org/1999/xlink" content-type="dwc:institutional_code" xlink:type="simple">SBMNH</named-content> 423062 [wet]. –1 colony; Monterey County, Monterey Bay, 1.15 miles, 347° T from Point Pinos Light, on rock, <named-content xmlns:xlink="http://www.w3.org/1999/xlink" content-type="dwc:verbatimCoordinates" xlink:type="simple"><named-content content-type="geo-json" specific-use="{&#34;type&#34;:&#34;Point&#34;,&#34;coordinates&#34;:[-121.937500,36.648333]}" id="NCID0E13EM" xlink:type="simple">36°38'54"N, 121°56'15"W</named-content></named-content>; coll. R/V ‘Velero IV’, station 6437-59, 30 September 1959; <named-content xmlns:xlink="http://www.w3.org/1999/xlink" content-type="dwc:institutional_code" xlink:type="simple">SBMNH</named-content> 423065 [wet]. –fragments; Monterey County, Monterey Bay, off Point Pinos, rock, crinoids, brittle stars, <named-content xmlns:xlink="http://www.w3.org/1999/xlink" content-type="dwc:verbatimCoordinates" xlink:type="simple"><named-content content-type="geo-json" specific-use="{&#34;type&#34;:&#34;Point&#34;,&#34;coordinates&#34;:[-121.966667,36.663889]}" id="NCID0EK4EM" xlink:type="simple">36°39'50"N, 121°58'00"W</named-content></named-content>, 89–98 m; coll. R/V ‘Velero III’, station 890-38, 8 August 1938; <named-content xmlns:xlink="http://www.w3.org/1999/xlink" content-type="dwc:institutional_code" xlink:type="simple">SBMNH</named-content> 423063 [wet]. –1 colony; Monterey County, Monterey, <named-content xmlns:xlink="http://www.w3.org/1999/xlink" content-type="dwc:verbatimCoordinates" xlink:type="simple"><named-content content-type="geo-json" specific-use="{&#34;type&#34;:&#34;Point&#34;,&#34;coordinates&#34;:[-122.033333,36.783333]}" id="NCID0E14EM" xlink:type="simple">36°47'00"N, 122°02'00"W</named-content></named-content>, ~22 m; coll. T Burch, BLM Ref. Sta. 360, 18 August 1940, with label (Burch # 40128); <named-content xmlns:xlink="http://www.w3.org/1999/xlink" content-type="dwc:institutional_code" xlink:type="simple">SBMNH</named-content> 423060–<bold>Neotype</bold> [dry]. –1 colony + fragments; Monterey County, Monterey, <named-content xmlns:xlink="http://www.w3.org/1999/xlink" content-type="dwc:verbatimCoordinates" xlink:type="simple"><named-content content-type="geo-json" specific-use="{&#34;type&#34;:&#34;Point&#34;,&#34;coordinates&#34;:[-122.033333,36.783333]}" id="NCID0EM5EM" xlink:type="simple">36°47'00"N, 122°02'00"W</named-content></named-content>, ~22 m; coll. T Burch, possible BLM Ref. Sta. 360, 18 August 1940, with label (Burch # 40128); <named-content xmlns:xlink="http://www.w3.org/1999/xlink" content-type="dwc:institutional_code" xlink:type="simple">SBMNH</named-content> 423072 [wet]. –1 colony; Monterey County, Monterey, <named-content xmlns:xlink="http://www.w3.org/1999/xlink" content-type="dwc:verbatimCoordinates" xlink:type="simple"><named-content content-type="geo-json" specific-use="{&#34;type&#34;:&#34;Point&#34;,&#34;coordinates&#34;:[-122.033333,36.783333]}" id="NCID0E35EM" xlink:type="simple">36°47'00"N, 122°02'00"W</named-content></named-content>, ~30–45 m; coll. T Burch (Acc. No. 3665), BLM Ref. Sta. 360, 18 August 1940; <named-content xmlns:xlink="http://www.w3.org/1999/xlink" content-type="dwc:institutional_code" xlink:type="simple">SBMNH</named-content> 422954 [wet]. –1 colony; Santa Cruz County, Santa Cruz, <named-content xmlns:xlink="http://www.w3.org/1999/xlink" content-type="dwc:verbatimCoordinates" xlink:type="simple"><named-content content-type="geo-json" specific-use="{&#34;type&#34;:&#34;Point&#34;,&#34;coordinates&#34;:[-122.010000,36.951944]}" id="NCID0EM6EM" xlink:type="simple">36°57'07"N, 122°00'36"W</named-content></named-content>, 30 m; coll. Kinnetics Lab; Station 1, 7 July 1978; with barnacles growing on the colony, where some branches come off of main “stem;” <named-content xmlns:xlink="http://www.w3.org/1999/xlink" content-type="dwc:institutional_code" xlink:type="simple">SBMNH</named-content> 423069 (previous no. 40612, not in Data Base; specimen originally labeled <italic><tp:taxon-name><tp:taxon-name-part taxon-name-part-type="genus" reg="Psammogorgia">Psammogorgia</tp:taxon-name-part><tp:taxon-name-part taxon-name-part-type="species" reg="torreyi">torreyi</tp:taxon-name-part></tp:taxon-name></italic>). [wet]. <bold>USA, Oregon</bold> – 1 colony plus fragments; Lincoln County, 15 nautical miles off coast of Newport, Oregon, Station NH-15, <named-content xmlns:xlink="http://www.w3.org/1999/xlink" content-type="dwc:verbatimCoordinates" xlink:type="simple"><named-content content-type="geo-json" specific-use="{&#34;type&#34;:&#34;Point&#34;,&#34;coordinates&#34;:[-124.408056,44.657778]}" id="NCID0EJAFM" xlink:type="simple">44°39'28"N, 124°24'29"W</named-content></named-content>, 85 m; coll. R/V ‘Yaquina’, Cruise Y6906C, 27 June 1969; <named-content xmlns:xlink="http://www.w3.org/1999/xlink" content-type="dwc:institutional_code" xlink:type="simple">SBMNH</named-content> 423073 [wet].</p><p><bold>Other material examined. USA, California</bold> – multiple fragments; San Luis Obispo County, 27° off Avila Beach, starting just N of bell buoy, around Souza Rock, ~<named-content xmlns:xlink="http://www.w3.org/1999/xlink" content-type="dwc:verbatimCoordinates" xlink:type="simple"><named-content content-type="geo-json" specific-use="{&#34;type&#34;:&#34;Point&#34;,&#34;coordinates&#34;:[-120.737778,35.176389]}" id="NCID0E4AFM" xlink:type="simple">35°10'35"N, 120°44'16"W</named-content></named-content>, 36 m; coll. R/V ‘NB Scofield’, Field No. 53-B-25, 9 June 1953; <named-content xmlns:xlink="http://www.w3.org/1999/xlink" content-type="dwc:institutional_code" xlink:type="simple">CAS</named-content>-IZ-96742 [wet]. –1 colony; San Luis Obispo County, ~10 miles S of Morro Bay, near Point, ~<named-content xmlns:xlink="http://www.w3.org/1999/xlink" content-type="dwc:verbatimCoordinates" xlink:type="simple"><named-content content-type="geo-json" specific-use="{&#34;type&#34;:&#34;Point&#34;,&#34;coordinates&#34;:[-121.048611,35.366944]}" id="NCID0ENBFM" xlink:type="simple">35°22'01"N, 121°02'55"W</named-content></named-content>, 9 m; coll. abalone diver via scuba (“Ed”), 1964; <named-content xmlns:xlink="http://www.w3.org/1999/xlink" content-type="dwc:institutional_code" xlink:type="simple">CAS</named-content>-IZ 97951 [dry]. –1 colony; Monterey County, between Point Lobos and Sabrina Point, ~<named-content xmlns:xlink="http://www.w3.org/1999/xlink" content-type="dwc:verbatimCoordinates" xlink:type="simple"><named-content content-type="geo-json" specific-use="{&#34;type&#34;:&#34;Point&#34;,&#34;coordinates&#34;:[-121.950833,36.524444]}" id="NCID0E4BFM" xlink:type="simple">36°31'28"N, 121°57'03"W</named-content></named-content>, 364 m; coll. Capt. Alioti, on Shrimper ‘Jackie Boy’ (lot 2), 4 March 1972; <named-content xmlns:xlink="http://www.w3.org/1999/xlink" content-type="dwc:institutional_code" xlink:type="simple">CAS</named-content>-IZ 96735 [wet]. –1 colony; Monterey County, Carmel Bay, off San Jose Creek Beach (Monastery Beach), ~<named-content xmlns:xlink="http://www.w3.org/1999/xlink" content-type="dwc:verbatimCoordinates" xlink:type="simple"><named-content content-type="geo-json" specific-use="{&#34;type&#34;:&#34;Point&#34;,&#34;coordinates&#34;:[-121.930556,36.526111]}" id="NCID0ENCFM" xlink:type="simple">36°31'34"N, 121°55'50"W</named-content></named-content>, 38 m; coll. D Sullivan, 20 May 1962; <named-content xmlns:xlink="http://www.w3.org/1999/xlink" content-type="dwc:institutional_code" xlink:type="simple">CAS</named-content>-IZ 96746 [wet]. –1 colony + 1 fragment; Monterey County, Monterey Bay, bearing S 25° E, 5.4 miles off Point Piños lighthouse, ~<named-content xmlns:xlink="http://www.w3.org/1999/xlink" content-type="dwc:verbatimCoordinates" xlink:type="simple"><named-content content-type="geo-json" specific-use="{&#34;type&#34;:&#34;Point&#34;,&#34;coordinates&#34;:[-122.003611,36.596944]}" id="NCID0E4CFM" xlink:type="simple">36°35'49"N, 122°00'13”W</named-content></named-content> 170 m; coll. USBCF ‘Albatross’, station 4543, Haul # 816, 1904 <named-content xmlns:xlink="http://www.w3.org/1999/xlink" content-type="dwc:institutional_code" xlink:type="simple">SIO</named-content>/BIC CO 361 [wet]. –1 colony/fragments; Monterey County, Monterey Bay, bearing N 87° W, 1.74 miles off Point Piños lighthouse, ~<named-content xmlns:xlink="http://www.w3.org/1999/xlink" content-type="dwc:verbatimCoordinates" xlink:type="simple"><named-content content-type="geo-json" specific-use="{&#34;type&#34;:&#34;Point&#34;,&#34;coordinates&#34;:[-121.962500,36.641667]}" id="NCID0ENDFM" xlink:type="simple">36°38'30"N, 121°57'45"W</named-content></named-content>, 64 m; coll. USBCF ‘Albatross’, station 4441, 1904SIO/BIC CO 1810 [wet]. (Both <named-content xmlns:xlink="http://www.w3.org/1999/xlink" content-type="dwc:institutional_code" xlink:type="simple">SIO</named-content>/BIC CO 361 and CO 1810, are labeled <italic><tp:taxon-name><tp:taxon-name-part taxon-name-part-type="genus" reg="Psammogorgia">P.</tp:taxon-name-part><tp:taxon-name-part taxon-name-part-type="species" reg="arbuscula">arbuscula</tp:taxon-name-part></tp:taxon-name></italic>; this is in error, based on location data.) –1 colony; Monterey County, Monterey Bay, Monterey Bay Canyon Wall, ~<named-content xmlns:xlink="http://www.w3.org/1999/xlink" content-type="dwc:verbatimCoordinates" xlink:type="simple"><named-content content-type="geo-json" specific-use="{&#34;type&#34;:&#34;Point&#34;,&#34;coordinates&#34;:[-121.947222,36.876944]}" id="NCID0EIEFM" xlink:type="simple">36°52'37"N, 121°56'50"W</named-content></named-content>, 500–600 m; coll. C Mah, R/V ‘Point Sur’, 28 February 1997; <named-content xmlns:xlink="http://www.w3.org/1999/xlink" content-type="dwc:institutional_code" xlink:type="simple">CAS</named-content>-IZ 108905 [wet]. –2 colonies; Monterey County, Monterey Bay, Continental Shelf, ~<named-content xmlns:xlink="http://www.w3.org/1999/xlink" content-type="dwc:verbatimCoordinates" xlink:type="simple"><named-content content-type="geo-json" specific-use="{&#34;type&#34;:&#34;Point&#34;,&#34;coordinates&#34;:[-121.947222,36.876944]}" id="NCID0EYEFM" xlink:type="simple">36°52'37"N, 121°56'50"W</named-content></named-content>, 150–160 m; coll. C Mah, R/V ‘Point Sur’, 14 April 1998; <named-content xmlns:xlink="http://www.w3.org/1999/xlink" content-type="dwc:institutional_code" xlink:type="simple">CAS</named-content>-IZ 113071 [wet &amp; dry]. –colonies; Monterey County, Monterey Bay, Monterey Canyon, canyon wall, ~<named-content xmlns:xlink="http://www.w3.org/1999/xlink" content-type="dwc:verbatimCoordinates" xlink:type="simple"><named-content content-type="geo-json" specific-use="{&#34;type&#34;:&#34;Point&#34;,&#34;coordinates&#34;:[-121.947222,36.876944]}" id="NCID0EIFFM" xlink:type="simple">36°52'37"N, 121°56'50"W</named-content></named-content>, 600–700 m; coll. C Mah, R/V ‘Point Sur’, 14 April 1998; <named-content xmlns:xlink="http://www.w3.org/1999/xlink" content-type="dwc:institutional_code" xlink:type="simple">CAS</named-content>-IZ 113072 [wet]. –1 colony; San Francisco County, ? Farallon Islands, ~<named-content xmlns:xlink="http://www.w3.org/1999/xlink" content-type="dwc:verbatimCoordinates" xlink:type="simple"><named-content content-type="geo-json" specific-use="{&#34;type&#34;:&#34;Point&#34;,&#34;coordinates&#34;:[-123.053611,37.739444]}" id="NCID0EYFFM" xlink:type="simple">37°44'22"N, 123°03'13"W</named-content></named-content>, no depth recorded; coll. unknown, with exception of “Trawl no. PC1-1: sample no. 1,” 23 September 1991; <named-content xmlns:xlink="http://www.w3.org/1999/xlink" content-type="dwc:institutional_code" xlink:type="simple">CAS</named-content>-IZ 96747 [wet]. –1 colony; Humboldt County, Blunt's Reef, off Cape Mendocino, California, ~<named-content xmlns:xlink="http://www.w3.org/1999/xlink" content-type="dwc:verbatimCoordinates" xlink:type="simple"><named-content content-type="geo-json" specific-use="{&#34;type&#34;:&#34;Point&#34;,&#34;coordinates&#34;:[-124.457778,40.432222]}" id="NCID0EIGFM" xlink:type="simple">40°25'56"N, 124°27'28"W</named-content></named-content>; coll. Turkington, May 1910; det. by Bayer; <named-content xmlns:xlink="http://www.w3.org/1999/xlink" content-type="dwc:institutional_code" xlink:type="simple">USNM</named-content> 51500 [dry]. <bold>USA, Oregon and Washington</bold> – 1 colony; no specific location data, 600 m; coll. A Carey Jr., R/V ‘Acona’, Station OTB-36 16 June 1964; <named-content xmlns:xlink="http://www.w3.org/1999/xlink" content-type="dwc:institutional_code" xlink:type="simple">CAS</named-content>-IZ 143903 [wet]. –1 colony and 1 fragment; Coos County, off coast, Coquille Bank, ~<named-content xmlns:xlink="http://www.w3.org/1999/xlink" content-type="dwc:verbatimCoordinates" xlink:type="simple"><named-content content-type="geo-json" specific-use="{&#34;type&#34;:&#34;Point&#34;,&#34;coordinates&#34;:[-124.854444,42.906389]}" id="NCID0ECHFM" xlink:type="simple">42°54'23"N, 124°51'16"W</named-content></named-content>, 257 m; coll. P Etnoyer, <abbrev xmlns:xlink="http://www.w3.org/1999/xlink" xlink:title="National Oceanographic and Atmospheric Administration" id="ABBRID0EHHFM" xlink:type="simple">NOAA</abbrev> “West Coast Survey, Fall 2010, 3 November 2010; BS004 (CB 50001-002) and BS005 (CB 50001-003) [wet]. –fragment; off Oregon coast, Heceta Bank, <named-content xmlns:xlink="http://www.w3.org/1999/xlink" content-type="dwc:verbatimCoordinates" xlink:type="simple"><named-content content-type="geo-json" specific-use="{&#34;type&#34;:&#34;Point&#34;,&#34;coordinates&#34;:[-124.931944,43.932778]}" id="NCID0EOHFM" xlink:type="simple">43°55'58"N, 124°55'55"W</named-content></named-content>, 140 m; coll. Heceta RB-00-05, G Hendler; RV ‘Ronald H. Brown’ (<abbrev xmlns:xlink="http://www.w3.org/1999/xlink" xlink:title="National Oceanographic and Atmospheric Administration" id="ABBRID0ETHFM" xlink:type="simple">NOAA</abbrev>) and S/V ‘Ropos’, Dive R534-Rk-009, 24 June 2000; <abbrev xmlns:xlink="http://www.w3.org/1999/xlink" content-type="institution" xlink:title="Los Angeles County Museum of Natural History" id="ABBRID0EXHFM" xlink:type="simple">LACoMNH</abbrev> Marine Biodiversity Center processing number 233 [wet]. –fragment; off Oregon coast, Heceta Bank, <named-content xmlns:xlink="http://www.w3.org/1999/xlink" content-type="dwc:verbatimCoordinates" xlink:type="simple"><named-content content-type="geo-json" specific-use="{&#34;type&#34;:&#34;Point&#34;,&#34;coordinates&#34;:[-124.943333,43.947778]}" id="NCID0E6HFM" xlink:type="simple">43°56'52"N, 124°56'36"W</named-content></named-content>, 189 m; coll. Heceta RB-00-05, G Hendler; RV ‘Ronald H. Brown’ (<abbrev xmlns:xlink="http://www.w3.org/1999/xlink" xlink:title="National Oceanographic and Atmospheric Administration" id="ABBRID0EEIFM" xlink:type="simple">NOAA</abbrev>) and S/V ‘Ropos’, Dive R535-Bio-2, 3, 4, or 13, 24 June 2000; <abbrev xmlns:xlink="http://www.w3.org/1999/xlink" content-type="institution" xlink:title="Los Angeles County Museum of Natural History" id="ABBRID0EIIFM" xlink:type="simple">LACoMNH</abbrev>, Marine Biodiversity Center processing number 379 [wet]. –1 colony; off Oregon coast, Heceta Bank, <named-content xmlns:xlink="http://www.w3.org/1999/xlink" content-type="dwc:verbatimCoordinates" xlink:type="simple"><named-content content-type="geo-json" specific-use="{&#34;type&#34;:&#34;Point&#34;,&#34;coordinates&#34;:[-124.852778,43.968611]}" id="NCID0EQIFM" xlink:type="simple">43°58'07"N, 124°51'10"W</named-content></named-content>, hard bottom covered with invertebrates, 117.9 m; coll. A Valdés by ROV; RV ‘Ronald H. Brown’ (<abbrev xmlns:xlink="http://www.w3.org/1999/xlink" xlink:title="National Oceanographic and Atmospheric Administration" id="ABBRID0EVIFM" xlink:type="simple">NOAA</abbrev>) and S/V ‘Ropos’, Dive 615, 10 July 2001; <abbrev xmlns:xlink="http://www.w3.org/1999/xlink" content-type="institution" xlink:title="Los Angeles County Museum of Natural History" id="ABBRID0EZIFM" xlink:type="simple">LACoMNH</abbrev>, Marine Biodiversity Center processing number 100 [wet]. –1 colony; off Oregon coast, Heceta Bank, <named-content xmlns:xlink="http://www.w3.org/1999/xlink" content-type="dwc:verbatimCoordinates" xlink:type="simple"><named-content content-type="geo-json" specific-use="{&#34;type&#34;:&#34;Point&#34;,&#34;coordinates&#34;:[-124.883056,43.987778]}" id="NCID0EBJFM" xlink:type="simple">43°59'16"N, 124°52'59"W</named-content></named-content>, rocky area, collected with a large rock, 81.1 m; coll. A. Valdés by ROV; RV ‘Ronald H. Brown’ (<abbrev xmlns:xlink="http://www.w3.org/1999/xlink" xlink:title="National Oceanographic and Atmospheric Administration" id="ABBRID0EGJFM" xlink:type="simple">NOAA</abbrev>) and S/V ‘Ropos’, Dive 613, 9 July 2001; <abbrev xmlns:xlink="http://www.w3.org/1999/xlink" content-type="institution" xlink:title="Los Angeles County Museum of Natural History" id="ABBRID0EKJFM" xlink:type="simple">LACoMNH</abbrev> Marine Biodiversity processing center number 85 [wet]. –1 colony; off Oregon coast, Heceta Bank, <named-content xmlns:xlink="http://www.w3.org/1999/xlink" content-type="dwc:verbatimCoordinates" xlink:type="simple"><named-content content-type="geo-json" specific-use="{&#34;type&#34;:&#34;Point&#34;,&#34;coordinates&#34;:[-124.824722,44.153056]}" id="NCID0ESJFM" xlink:type="simple">44°09'11"N, 124°49'29"W</named-content></named-content>, 81 m; coll. Heceta RB-00-05, G Hendler; RV ‘Ronald H. Brown’ (<abbrev xmlns:xlink="http://www.w3.org/1999/xlink" xlink:title="National Oceanographic and Atmospheric Administration" id="ABBRID0EXJFM" xlink:type="simple">NOAA</abbrev>) and S/V ‘Ropos’, Dive R530-Bio-0012, 21 June 2000; <abbrev xmlns:xlink="http://www.w3.org/1999/xlink" content-type="institution" xlink:title="Los Angeles County Museum of Natural History" id="ABBRID0E2JFM" xlink:type="simple">LACoMNH</abbrev>, Marine Biodiversity Center processing number 205 [wet]. –1 colony; off Oregon coast, Heceta Bank,<named-content xmlns:xlink="http://www.w3.org/1999/xlink" content-type="dwc:verbatimCoordinates" xlink:type="simple"><named-content content-type="geo-json" specific-use="{&#34;type&#34;:&#34;Point&#34;,&#34;coordinates&#34;:[-124.806667,44.185556]}" id="NCID0EDKFM" xlink:type="simple"> 44°11'08"N, 124°48'24"W</named-content></named-content>, rocky bottom, collected with rock, 74.3 m; coll. R Embley by ROV; RV ‘Ronald H. Brown’ (<abbrev xmlns:xlink="http://www.w3.org/1999/xlink" xlink:title="National Oceanographic and Atmospheric Administration" id="ABBRID0EIKFM" xlink:type="simple">NOAA</abbrev>) and S/V ‘Ropos’; Dive 608, 7 July 2001; <abbrev xmlns:xlink="http://www.w3.org/1999/xlink" content-type="institution" xlink:title="Los Angeles County Museum of Natural History" id="ABBRID0EMKFM" xlink:type="simple">LACoMNH</abbrev>, Marine Biodiversity Center processing number 56 [wet]. –2 colonies; off Oregon coast, Heceta Bank, <named-content xmlns:xlink="http://www.w3.org/1999/xlink" content-type="dwc:verbatimCoordinates" xlink:type="simple"><named-content content-type="geo-json" specific-use="{&#34;type&#34;:&#34;Point&#34;,&#34;coordinates&#34;:[-124.834167,44.187222]}" id="NCID0EUKFM" xlink:type="simple">44°11'14"N, 124°50'03"W</named-content></named-content>, rocky bottom, collected with rock with gorgonian attached, 81.8 m; coll. N Puniwai by ROV; RV ‘Ronald H. Brown’ (<abbrev xmlns:xlink="http://www.w3.org/1999/xlink" xlink:title="National Oceanographic and Atmospheric Administration" id="ABBRID0EZKFM" xlink:type="simple">NOAA</abbrev>) and S/V ‘Ropos’, Dive 608, 7 July 2001; <abbrev xmlns:xlink="http://www.w3.org/1999/xlink" content-type="institution" xlink:title="Los Angeles County Museum of Natural History" id="ABBRID0E4KFM" xlink:type="simple">LACoMNH</abbrev>, Marine Biodiversity Center processing number 55 [wet]. –1 colony; off Oregon coast, Heceta Bank, <named-content xmlns:xlink="http://www.w3.org/1999/xlink" content-type="dwc:verbatimCoordinates" xlink:type="simple"><named-content content-type="geo-json" specific-use="{&#34;type&#34;:&#34;Point&#34;,&#34;coordinates&#34;:[-124.873889,44.222222]}" id="NCID0EFLFM" xlink:type="simple">44°13'20"N, 124°52'26"W</named-content></named-content>, 98 m; coll. Heceta RB-00-05, G Hendler; RV ‘Ronald H. Brown’ (<abbrev xmlns:xlink="http://www.w3.org/1999/xlink" xlink:title="National Oceanographic and Atmospheric Administration" id="ABBRID0EKLFM" xlink:type="simple">NOAA</abbrev>) and S/V ‘Ropos’, Dive R538-Rk-0003, 26 June 2000; <abbrev xmlns:xlink="http://www.w3.org/1999/xlink" content-type="institution" xlink:title="Los Angeles County Museum of Natural History" id="ABBRID0EOLFM" xlink:type="simple">LACoMNH</abbrev> Marine Biodiversity Center processing number 263 [wet]. –2 colonies; Lincoln County, off Newport, ~<named-content xmlns:xlink="http://www.w3.org/1999/xlink" content-type="dwc:verbatimCoordinates" xlink:type="simple"><named-content content-type="geo-json" specific-use="{&#34;type&#34;:&#34;Point&#34;,&#34;coordinates&#34;:[-124.453333,44.669444]}" id="NCID0EWLFM" xlink:type="simple">44°40'10"N, 124°27'12"W</named-content></named-content>, 110 m; coll. Dr JE McCauley, R/V ‘Acona’, no collection date given; <named-content xmlns:xlink="http://www.w3.org/1999/xlink" content-type="dwc:institutional_code" xlink:type="simple">CAS</named-content>-IZ 24639 [wet]. –2 colonies + fragments; Lincoln County, 112.01 miles SW of Yaquina Head Light, <named-content xmlns:xlink="http://www.w3.org/1999/xlink" content-type="dwc:verbatimCoordinates" xlink:type="simple"><named-content content-type="geo-json" specific-use="{&#34;type&#34;:&#34;Point&#34;,&#34;coordinates&#34;:[-126.353333,44.666667]}" id="NCID0EGMFM" xlink:type="simple">44°40'00"N, 126°21'12"W</named-content></named-content>, 2,856 m; coll. A Carey, OSU, Station OTB-30, 20 May 1964; <named-content xmlns:xlink="http://www.w3.org/1999/xlink" content-type="dwc:institutional_code" xlink:type="simple">SBMNH</named-content> 423078 [wet]. –1 colony; Eastern N Pacific, Tillamook County, off Oregon coast, due W of Nehalem Bay State Park, <named-content xmlns:xlink="http://www.w3.org/1999/xlink" content-type="dwc:verbatimCoordinates" xlink:type="simple"><named-content content-type="geo-json" specific-use="{&#34;type&#34;:&#34;Point&#34;,&#34;coordinates&#34;:[-124.100833,45.648611]}" id="NCID0EWMFM" xlink:type="simple">45°38'55"N, 124°06'03"W</named-content></named-content>, ~80 m; coll. NFSC, 2006 expedition; CB 34213-093, FRAM 100105460 [wet]. –1 colony, North Pacific, off Oregon/Washington border, Clatsop County, due W of Tillamook Head, and mouth of Columbia River, ~<named-content xmlns:xlink="http://www.w3.org/1999/xlink" content-type="dwc:verbatimCoordinates" xlink:type="simple"><named-content content-type="geo-json" specific-use="{&#34;type&#34;:&#34;Point&#34;,&#34;coordinates&#34;:[-124.375278,46.225000]}" id="NCID0E5MFM" xlink:type="simple">46°13'30"N, 124°22'31"W</named-content></named-content>, ~113 m; coll. NFSC, 2006 expedition; CB 34210-023, FRAM 100105455 [wet]. –3 colonies; North Pacific, Grays Harbor County, off Washington State, due W of Quinault Beach Resort, ~<named-content xmlns:xlink="http://www.w3.org/1999/xlink" content-type="dwc:verbatimCoordinates" xlink:type="simple"><named-content content-type="geo-json" specific-use="{&#34;type&#34;:&#34;Point&#34;,&#34;coordinates&#34;:[-124.652778,47.025833]}" id="NCID0EGNFM" xlink:type="simple">47°01'33"N, 124°39'10"W</named-content></named-content>, ~98 m; coll. NFSC, 2006 expedition; CB 34210-025, FRAM 00105453 [wet]. –1 colony, North Pacific, off Washington coast, Grays Harbor County, ~<named-content xmlns:xlink="http://www.w3.org/1999/xlink" content-type="dwc:verbatimCoordinates" xlink:type="simple"><named-content content-type="geo-json" specific-use="{&#34;type&#34;:&#34;Point&#34;,&#34;coordinates&#34;:[-124.538056,47.101944]}" id="NCID0EONFM" xlink:type="simple">47°06'07"N, 124°32'17"W</named-content></named-content>, 73 m; coll. NFSC, WCGS 2006; CB 34210-020, FRAM 100105450 [wet].</p><p><bold>Other material, location not known.</bold> WCGS 2006, Oregon – CB 34213-047, FRAM 100105469 (provided by E Berntson, <abbrev xmlns:xlink="http://www.w3.org/1999/xlink" xlink:title="National Oceanographic and Atmospheric Administration" id="ABBRID0EXNFM" xlink:type="simple">NOAA</abbrev> Fisheries Office, Port Orchard, WA).</p><p><bold>Other material, not examined</bold> – several colonies; USA, N Pacific Ocean, California, Monterey County, Carmel, 26 m; [YPM 8877A and YPM 8877B; notation of “questionable form,” wet].</p><p>
          <bold><italic><tp:taxon-name><tp:taxon-name-part taxon-name-part-type="genus" reg="Muricea">Muricea</tp:taxon-name-part><tp:taxon-name-part taxon-name-part-type="species" reg="californica">californica</tp:taxon-name-part></tp:taxon-name></italic> Aurivillius, 1931</bold>
        </p><p><bold>Material examined.</bold> ~33 lots. <bold>USA, California</bold> – (?)1 colony; Orange County, Newport Bay, <named-content xmlns:xlink="http://www.w3.org/1999/xlink" content-type="dwc:verbatimCoordinates" xlink:type="simple"><named-content content-type="geo-json" specific-use="{&#34;type&#34;:&#34;Point&#34;,&#34;coordinates&#34;:[-117.880833,33.593611]}" id="NCID0EYOFM" xlink:type="simple">33°35'37"N, 117°52'51"W</named-content></named-content>, on rocks of outer jetty, below extended low tide; coll. G MacGinitie, October 1946; <named-content xmlns:xlink="http://www.w3.org/1999/xlink" content-type="dwc:institutional_code" xlink:type="simple">SBMNH</named-content> 422390 [wet]. –multiple colonies/fragments; Orange County, Newport Beach, “The Pipeline,” ~<named-content xmlns:xlink="http://www.w3.org/1999/xlink" content-type="dwc:verbatimCoordinates" xlink:type="simple"><named-content content-type="geo-json" specific-use="{&#34;type&#34;:&#34;Point&#34;,&#34;coordinates&#34;:[-117.930556,33.606389]}" id="NCID0EIPFM" xlink:type="simple">33°36'23"N, 117°55'50"W</named-content></named-content>, depth not recorded; coll. Aquarium of the Pacific, Long Beach (for <named-content xmlns:xlink="http://www.w3.org/1999/xlink" content-type="dwc:institutional_code" xlink:type="simple">SBMNH</named-content> Sea Center), early summer, 2010; <named-content xmlns:xlink="http://www.w3.org/1999/xlink" content-type="dwc:institutional_code" xlink:type="simple">SBMNH</named-content> 265938 [wet]. –1 colony; Orange County, Newport Bay, <named-content xmlns:xlink="http://www.w3.org/1999/xlink" content-type="dwc:verbatimCoordinates" xlink:type="simple"><named-content content-type="geo-json" specific-use="{&#34;type&#34;:&#34;Point&#34;,&#34;coordinates&#34;:[-117.894722,33.619722]}" id="NCID0EAQFM" xlink:type="simple">33°37'11"N, 117°53'41"W</named-content></named-content>, depth not recorded; coll. G Sphon, 08 January 1953; <named-content xmlns:xlink="http://www.w3.org/1999/xlink" content-type="dwc:institutional_code" xlink:type="simple">SBMNH</named-content> 422920 [DH 451 = <named-content xmlns:xlink="http://www.w3.org/1999/xlink" content-type="dwc:institutional_code" xlink:type="simple">SBMNH</named-content>-35; dry]. –2+ colonies; Orange County, off Huntington Beach, with a beam trawl, <named-content xmlns:xlink="http://www.w3.org/1999/xlink" content-type="dwc:verbatimCoordinates" xlink:type="simple"><named-content content-type="geo-json" specific-use="{&#34;type&#34;:&#34;Point&#34;,&#34;coordinates&#34;:[-118.005556,33.641667]}" id="NCID0EYQFM" xlink:type="simple">33°38'30"N, 118°00'20"W</named-content></named-content>, 7–36 m; coll. R/V ‘Velero III’, 1127-40, 20 April 1940; <named-content xmlns:xlink="http://www.w3.org/1999/xlink" content-type="dwc:institutional_code" xlink:type="simple">SBMNH</named-content> 422360 [1 dry, others wet]. –1 colony; Los Angeles County, San Pedro, Point Fermin, <named-content xmlns:xlink="http://www.w3.org/1999/xlink" content-type="dwc:verbatimCoordinates" xlink:type="simple"><named-content content-type="geo-json" specific-use="{&#34;type&#34;:&#34;Point&#34;,&#34;coordinates&#34;:[-118.266667,33.683333]}" id="NCID0EIRFM" xlink:type="simple">33°41'00"N, 118°16'00"W</named-content></named-content>; coll. R/V ‘Velero IV’, station 1578-46, 20 December 1946; data from label, not Station Log (NOTE: from August 1942-July 1948, no Station Log notes; ship not running consistently during WWII?); <named-content xmlns:xlink="http://www.w3.org/1999/xlink" content-type="dwc:institutional_code" xlink:type="simple">SBMNH</named-content> 422361[wet]. –fragment; Los Angeles County, San Pedro, inside of Point Fermin, on shore–rock wall and loose rock, <named-content xmlns:xlink="http://www.w3.org/1999/xlink" content-type="dwc:verbatimCoordinates" xlink:type="simple"><named-content content-type="geo-json" specific-use="{&#34;type&#34;:&#34;Point&#34;,&#34;coordinates&#34;:[-118.279167,33.712500]}" id="NCID0EYRFM" xlink:type="simple">33°42'45"N, 118°16'45"W</named-content></named-content>; coll. R/V ‘Velero III’, station 1217-40, 30 November 1940; <named-content xmlns:xlink="http://www.w3.org/1999/xlink" content-type="dwc:institutional_code" xlink:type="simple">SBMNH</named-content> 422357 [wet]. –multiple colonies; Los Angeles County, San Pedro, Point Fermin, <named-content xmlns:xlink="http://www.w3.org/1999/xlink" content-type="dwc:verbatimCoordinates" xlink:type="simple"><named-content content-type="geo-json" specific-use="{&#34;type&#34;:&#34;Point&#34;,&#34;coordinates&#34;:[-118.293056,33.705000]}" id="NCID0EISFM" xlink:type="simple">33°42'18"N, 118°17'35"W</named-content></named-content>, 13 m; with data station number: 50 3 T147, 17 June 1916; <named-content xmlns:xlink="http://www.w3.org/1999/xlink" content-type="dwc:institutional_code" xlink:type="simple">SBMNH</named-content> 422375[wet]. –several colonies in 3 lots; Los Angeles County, San Pedro Breakwater, on shore, <named-content xmlns:xlink="http://www.w3.org/1999/xlink" content-type="dwc:verbatimCoordinates" xlink:type="simple"><named-content content-type="geo-json" specific-use="{&#34;type&#34;:&#34;Point&#34;,&#34;coordinates&#34;:[-118.268056,33.702222]}" id="NCID0EYSFM" xlink:type="simple">33°42'08"N, 118°16'05"W</named-content></named-content>; coll. R/V ‘Velero III’, station 1230-41, 26 January 1941; <named-content xmlns:xlink="http://www.w3.org/1999/xlink" content-type="dwc:institutional_code" xlink:type="simple">SBMNH</named-content> 422358 [wet]. –1 colony; Los Angeles County, between White's Point and Portuguese Bend, beam trawl–<tp:taxon-name><tp:taxon-name-part taxon-name-part-type="phylum">bryozoa</tp:taxon-name-part></tp:taxon-name>, corals, sea mouse, <tp:taxon-name><tp:taxon-name-part taxon-name-part-type="order">gorgonacea</tp:taxon-name-part></tp:taxon-name>, <named-content xmlns:xlink="http://www.w3.org/1999/xlink" content-type="dwc:verbatimCoordinates" xlink:type="simple"><named-content content-type="geo-json" specific-use="{&#34;type&#34;:&#34;Point&#34;,&#34;coordinates&#34;:[-118.335278,33.715000]}" id="NCID0ESTFM" xlink:type="simple">33°42'54"N, 118°20'07"W</named-content></named-content> (end), 22 m; coll. R/V ‘Velero IV’, station 1644-48, 19 November 1948; <named-content xmlns:xlink="http://www.w3.org/1999/xlink" content-type="dwc:institutional_code" xlink:type="simple">SBMNH</named-content> 422359 [wet]. –1 colony; Los Angeles County, between White's Point and Portuguese Bend, <named-content xmlns:xlink="http://www.w3.org/1999/xlink" content-type="dwc:verbatimCoordinates" xlink:type="simple"><named-content content-type="geo-json" specific-use="{&#34;type&#34;:&#34;Point&#34;,&#34;coordinates&#34;:[-118.335278,33.715000]}" id="NCID0ECUFM" xlink:type="simple">33°42'54"N, 118°20'07"W</named-content></named-content>, 22 m; coll. R/V ‘Velero IV’, station 1644-48, 19 November 1948; <named-content xmlns:xlink="http://www.w3.org/1999/xlink" content-type="dwc:institutional_code" xlink:type="simple">SBMNH</named-content> 422919 [dry]. –1 colony (stripped); Ventura County, Rincon Beach, <named-content xmlns:xlink="http://www.w3.org/1999/xlink" content-type="dwc:verbatimCoordinates" xlink:type="simple"><named-content content-type="geo-json" specific-use="{&#34;type&#34;:&#34;Point&#34;,&#34;coordinates&#34;:[-119.409722,30.336111]}" id="NCID0ESUFM" xlink:type="simple">30°20'10"N, 119°24'35"W</named-content></named-content>, on beach; coll. N Moore, 2 March 2008; <named-content xmlns:xlink="http://www.w3.org/1999/xlink" content-type="dwc:institutional_code" xlink:type="simple">SBMNH</named-content> 422918 [dry]. –1 colony; Santa Barbara County, Anacapa Island, <named-content xmlns:xlink="http://www.w3.org/1999/xlink" content-type="dwc:verbatimCoordinates" xlink:type="simple"><named-content content-type="geo-json" specific-use="{&#34;type&#34;:&#34;Point&#34;,&#34;coordinates&#34;:[-119.421111,34.003611]}" id="NCID0ECVFM" xlink:type="simple">34°00'13"N, 119°25'16"W</named-content></named-content>, 100 yards out from Cat Rock, 17–18 m; coll. B Scronce, and party, 30 October 1962; SMBNH 45564; [wet]. –1 colony; Santa Barbara County, Anacapa Island, <named-content xmlns:xlink="http://www.w3.org/1999/xlink" content-type="dwc:verbatimCoordinates" xlink:type="simple"><named-content content-type="geo-json" specific-use="{&#34;type&#34;:&#34;Point&#34;,&#34;coordinates&#34;:[-119.421111,34.003611]}" id="NCID0EKVFM" xlink:type="simple">34°00'13"N, 119°25'16"W</named-content></named-content>, 100 yards out from Cat Rock, 17–18 m; coll. B Scronce, and party, 30 October 1962; <named-content xmlns:xlink="http://www.w3.org/1999/xlink" content-type="dwc:institutional_code" xlink:type="simple">SBMNH</named-content> 45563; [wet]. –1 colony; Ventura County, Port Hueneme, off the north jetty, <named-content xmlns:xlink="http://www.w3.org/1999/xlink" content-type="dwc:verbatimCoordinates" xlink:type="simple"><named-content content-type="geo-json" specific-use="{&#34;type&#34;:&#34;Point&#34;,&#34;coordinates&#34;:[-119.228333,34.157222]}" id="NCID0E1VFM" xlink:type="simple">34°09'26"N, 119°13'42"W</named-content></named-content>, 11 m; coll. M Conboy and D Sprong, 16 January 1963; <named-content xmlns:xlink="http://www.w3.org/1999/xlink" content-type="dwc:institutional_code" xlink:type="simple">SBMNH</named-content> 422911 [DH 448 =<named-content xmlns:xlink="http://www.w3.org/1999/xlink" content-type="dwc:institutional_code" xlink:type="simple">SBMNH</named-content>-32; dry]. –3 colonies; Ventura County, Port Hueneme, <named-content xmlns:xlink="http://www.w3.org/1999/xlink" content-type="dwc:verbatimCoordinates" xlink:type="simple"><named-content content-type="geo-json" specific-use="{&#34;type&#34;:&#34;Point&#34;,&#34;coordinates&#34;:[-119.228333,34.157222]}" id="NCID0ESWFM" xlink:type="simple">34°09'26"N, 119°13'42"W</named-content></named-content>, 11 m; coll. M Conboy and D Sprong, 16 January 1963; <named-content xmlns:xlink="http://www.w3.org/1999/xlink" content-type="dwc:institutional_code" xlink:type="simple">SBMNH</named-content> 422913 [DH 449 =<named-content xmlns:xlink="http://www.w3.org/1999/xlink" content-type="dwc:institutional_code" xlink:type="simple">SBMNH</named-content>-33, dry]. –2 colonies; Santa Barbara County, Carpinteria, several miles east of Carpinteria State Beach, <named-content xmlns:xlink="http://www.w3.org/1999/xlink" content-type="dwc:verbatimCoordinates" xlink:type="simple"><named-content content-type="geo-json" specific-use="{&#34;type&#34;:&#34;Point&#34;,&#34;coordinates&#34;:[-119.525278,34.393333]}" id="NCID0EKXFM" xlink:type="simple">34°23'36"N, 119°31'31"W</named-content></named-content>, between splash and high inter-tidal, up on rocks and exposed beach; coll. EA Horvath, between 27–30, January 2006; <named-content xmlns:xlink="http://www.w3.org/1999/xlink" content-type="dwc:institutional_code" xlink:type="simple">SBMNH</named-content> 422372 &amp; 422373 [wet]. –2 colonies; Santa Barbara County, Carpinteria, off Carpinteria State Beach, <named-content xmlns:xlink="http://www.w3.org/1999/xlink" content-type="dwc:verbatimCoordinates" xlink:type="simple"><named-content content-type="geo-json" specific-use="{&#34;type&#34;:&#34;Point&#34;,&#34;coordinates&#34;:[-119.525278,34.393333]}" id="NCID0E1XFM" xlink:type="simple">34°23'36"N, 119°31'31"W</named-content></named-content>; coll. C Watters and J Henry, det. EA Horvath; 18 February 2008; <named-content xmlns:xlink="http://www.w3.org/1999/xlink" content-type="dwc:institutional_code" xlink:type="simple">SBMNH</named-content> 422914 [dry]. –1 fragment; Santa Barbara County, Santa Barbara, Naples Reef, <named-content xmlns:xlink="http://www.w3.org/1999/xlink" content-type="dwc:verbatimCoordinates" xlink:type="simple"><named-content content-type="geo-json" specific-use="{&#34;type&#34;:&#34;Point&#34;,&#34;coordinates&#34;:[-119.950000,34.440000]}" id="NCID0EKYFM" xlink:type="simple">34°26'24"N, 119°56'60"W</named-content></named-content>, 15 m; coll. S Anderson and party, 11 November 1998; <named-content xmlns:xlink="http://www.w3.org/1999/xlink" content-type="dwc:institutional_code" xlink:type="simple">SBMNH</named-content> 345324; [wet]. <bold>MEXICO, Baja California Sur (Pacific Coast)</bold> – 2 colonies + fragments; Cabo San Lucas, <named-content xmlns:xlink="http://www.w3.org/1999/xlink" content-type="dwc:verbatimCoordinates" xlink:type="simple"><named-content content-type="geo-json" specific-use="{&#34;type&#34;:&#34;Point&#34;,&#34;coordinates&#34;:[-109.908889,22.880278]}" id="NCID0E3YFM" xlink:type="simple">22°52'49"N, 109°54'32"W</named-content></named-content>; coll. unknown, 22 March 1936; <named-content xmlns:xlink="http://www.w3.org/1999/xlink" content-type="dwc:institutional_code" xlink:type="simple">SBMNH</named-content> 422921 [dry]. –1 colony; off Thurloe Head, on rock with gorgonids, <named-content xmlns:xlink="http://www.w3.org/1999/xlink" content-type="dwc:verbatimCoordinates" xlink:type="simple"><named-content content-type="geo-json" specific-use="{&#34;type&#34;:&#34;Point&#34;,&#34;coordinates&#34;:[-114.847222,27.613889]}" id="NCID0EMZFM" xlink:type="simple">27°36'50"N, 114°50'50"W</named-content></named-content>, 15–18 m; coll. R/V ‘Velero III’, station 283-34, 9 March 1934; <named-content xmlns:xlink="http://www.w3.org/1999/xlink" content-type="dwc:institutional_code" xlink:type="simple">SBMNH</named-content> 422369 [wet]. <bold>MEXICO, Baja California Norte (Pacific Coast)</bold> – 1 fragment; Isla Cedros, South Bay, on rock along margin of kelp bed, <named-content xmlns:xlink="http://www.w3.org/1999/xlink" content-type="dwc:verbatimCoordinates" xlink:type="simple"><named-content content-type="geo-json" specific-use="{&#34;type&#34;:&#34;Point&#34;,&#34;coordinates&#34;:[-115.351389,28.079167]}" id="NCID0E5ZFM" xlink:type="simple">28°04'45"N, 115°21'05"W</named-content></named-content>, 18–27 m; coll. R/V ‘Velero III’, station 287-34, 10 March 1934; <named-content xmlns:xlink="http://www.w3.org/1999/xlink" content-type="dwc:institutional_code" xlink:type="simple">SBMNH</named-content> 422363 [wet]. –2 colonies; Baja, 6.5 miles SW of Punta San Carlos, dredge–rocky bottom, <named-content xmlns:xlink="http://www.w3.org/1999/xlink" content-type="dwc:verbatimCoordinates" xlink:type="simple"><named-content content-type="geo-json" specific-use="{&#34;type&#34;:&#34;Point&#34;,&#34;coordinates&#34;:[-115.591111,29.558333]}" id="NCID0EO1FM" xlink:type="simple">29°33'30"N, 115°35'28"W</named-content></named-content> (end), 36 m; coll. R/V ‘Velero IV’, station 1944-50, 25 April 1950; <named-content xmlns:xlink="http://www.w3.org/1999/xlink" content-type="dwc:institutional_code" xlink:type="simple">SBMNH</named-content> 422362 [wet]. <bold>MEXICO, Baja California Norte (Gulf of California)</bold> – 2 colonies; Roca Consag, <named-content xmlns:xlink="http://www.w3.org/1999/xlink" content-type="dwc:verbatimCoordinates" xlink:type="simple"><named-content content-type="geo-json" specific-use="{&#34;type&#34;:&#34;Point&#34;,&#34;coordinates&#34;:[-114.560833,31.204722]}" id="NCID0EA2FM" xlink:type="simple">31°12'17"N, 114°33'39"W</named-content></named-content>; coll. L Findley, 9 July 1973; Nos. 207/208, University of Arizona; <named-content xmlns:xlink="http://www.w3.org/1999/xlink" content-type="dwc:institutional_code" xlink:type="simple">SBMNH</named-content> 422376 [wet]. <bold>MEXICO (Gulf of California)</bold> – 1 colony; Sonora, South of Isla Tiburon, sand, shell, <named-content xmlns:xlink="http://www.w3.org/1999/xlink" content-type="dwc:verbatimCoordinates" xlink:type="simple"><named-content content-type="geo-json" specific-use="{&#34;type&#34;:&#34;Point&#34;,&#34;coordinates&#34;:[-112.297222,28.729167]}" id="NCID0ES2FM" xlink:type="simple">28°43'45"N, 112°17'50"W</named-content></named-content>, 36 m; coll. R/V ‘Velero III’, 566-36, 11 March 1936; <named-content xmlns:xlink="http://www.w3.org/1999/xlink" content-type="dwc:institutional_code" xlink:type="simple">SBMNH</named-content> 422384 [wet]. <bold>SOUTH AMERICA</bold> – 1 fragment; Ecuador, off Cape San Francisco, <named-content xmlns:xlink="http://www.w3.org/1999/xlink" content-type="dwc:verbatimCoordinates" xlink:type="simple"><named-content content-type="geo-json" specific-use="{&#34;type&#34;:&#34;Point&#34;,&#34;coordinates&#34;:[-80.008333,0.619444]}" id="NCID0EE3FM" xlink:type="simple">00°37'10"N, 80°00'30"W</named-content></named-content>, 27 m; coll. R/V ‘Velero III’, station 850-38, 23 February 1938; <named-content xmlns:xlink="http://www.w3.org/1999/xlink" content-type="dwc:institutional_code" xlink:type="simple">SBMNH</named-content> 422427 [dry].</p><p><bold>Other material examined. USA, California</bold> – San Diego County, La Jolla, Quast Rock, 21 m; coll. R Kiwala, by scuba, 7 April 1969; <named-content xmlns:xlink="http://www.w3.org/1999/xlink" content-type="dwc:institutional_code" xlink:type="simple">SIO</named-content>/BIC CO 1600 [wet]. –San Diego County, La Jolla, Quast Rock, 20 m; coll. R Grigg, December 1967; <named-content xmlns:xlink="http://www.w3.org/1999/xlink" content-type="dwc:institutional_code" xlink:type="simple">SIO</named-content>/BIC CO 1632. –San Diego County, La Jolla, Quast, 20 m; coll. unknown, October 1966; <named-content xmlns:xlink="http://www.w3.org/1999/xlink" content-type="dwc:institutional_code" xlink:type="simple">SIO</named-content>/BIC CO 1641. –1 lot; San Diego County, Quast Rock, 65 feet; coll. unknown, 29 October 1965; <named-content xmlns:xlink="http://www.w3.org/1999/xlink" content-type="dwc:institutional_code" xlink:type="simple">SIO</named-content>/BIC CO 1945 [wet]. –2 colonies/fragments; Orange County, just south and east of Huntington Beach, ~<named-content xmlns:xlink="http://www.w3.org/1999/xlink" content-type="dwc:verbatimCoordinates" xlink:type="simple"><named-content content-type="geo-json" specific-use="{&#34;type&#34;:&#34;Point&#34;,&#34;coordinates&#34;:[-117.986944,33.613889]}" id="NCID0EY4FM" xlink:type="simple">33°36'50"N, 117°59'13"W</named-content></named-content>, 18 m; coll. OCSD, station T0, Haul 1, 29 February 2012 [wet]. –Los Angeles County, off San Clemente Island, <named-content xmlns:xlink="http://www.w3.org/1999/xlink" content-type="dwc:verbatimCoordinates" xlink:type="simple"><named-content content-type="geo-json" specific-use="{&#34;type&#34;:&#34;Point&#34;,&#34;coordinates&#34;:[-118.317222,32.591389]}" id="NCID0EA5FM" xlink:type="simple">32°35'29"N, 118°19'02"W</named-content></named-content>, near Station # 2, in restricted area, by SCUBA; coll. J Cooper, 11 June 1982; <abbrev xmlns:xlink="http://www.w3.org/1999/xlink" xlink:title="Moss Landing Marine Laboratories" id="ABBRID0EF5FM" xlink:type="simple">MLML</abbrev> C0110 [wet]. –colonies/fragments; Los Angeles County, Santa Catalina Island, just outside Blue Cavern Marine Protected Area, near “The Quarry,” ~<named-content xmlns:xlink="http://www.w3.org/1999/xlink" content-type="dwc:verbatimCoordinates" xlink:type="simple"><named-content content-type="geo-json" specific-use="{&#34;type&#34;:&#34;Point&#34;,&#34;coordinates&#34;:[-118.446944,33.431389]}" id="NCID0EM5FM" xlink:type="simple">33°25'53"N, 118°26'49"W</named-content></named-content>, depth unknown; coll. Aquarium of the Pacific, Long Beach, early summer, 2010 [wet]. –Los Angeles County, Coast Station, Palos Verdes, off Marineland of the Pacific, <named-content xmlns:xlink="http://www.w3.org/1999/xlink" content-type="dwc:verbatimCoordinates" xlink:type="simple"><named-content content-type="geo-json" specific-use="{&#34;type&#34;:&#34;Point&#34;,&#34;coordinates&#34;:[-118.420000,33.732778]}" id="NCID0EU5FM" xlink:type="simple">33°43'58"N, 118°25'12"W</named-content></named-content>, 10–15 m; large boulders with sand between; coll. R Grigg, 7 January 1967; <named-content xmlns:xlink="http://www.w3.org/1999/xlink" content-type="dwc:institutional_code" xlink:type="simple">SIO</named-content>/BIC CO 1596. <bold>MEXICO</bold> – Baja California Norte, Punta Banda, station 2 (no other data); 20 July 1968; SIOBIC CO 1943 “a1-a4”, and probably “b” as well.</p><p>All lots <named-content xmlns:xlink="http://www.w3.org/1999/xlink" content-type="dwc:institutional_code" xlink:type="simple">SIO</named-content>/BIC CO 1860 – CO 1939; most of these lots probably this species, a few mixed in likely <italic><tp:taxon-name><tp:taxon-name-part taxon-name-part-type="genus" reg="Muricea">M.</tp:taxon-name-part><tp:taxon-name-part taxon-name-part-type="species" reg="fruticosa">fruticosa</tp:taxon-name-part></tp:taxon-name></italic>, but no specific collection location data is readily available. In the “Limbaugh” Collection housed at NMNH, other collection locations could include: (USA) the Richfield Oil Island (Ventura County, ~10 miles south of Santa Barbara, California), Newport Bay (California), in the Huntington Beach Gas and Electric Steam Plant discharge pipe (California), and from Baja: Gulf of Punta Final, Turtle Bay and off Cape San Lucas. There are <named-content xmlns:xlink="http://www.w3.org/1999/xlink" content-type="dwc:institutional_code" xlink:type="simple">SIO</named-content>/BIC CO 1943 and CO 1945, but these are not included in any official listing, and there appeared to be no data to go with the numbers.</p><p><bold>Other material, not examined</bold> (but photographed) or examined/photographed (not collected) – 1 colony; N Pacific Ocean, USA, California, Los Angeles County, San Clemente, ~<named-content xmlns:xlink="http://www.w3.org/1999/xlink" content-type="dwc:verbatimCoordinates" xlink:type="simple"><named-content content-type="geo-json" specific-use="{&#34;type&#34;:&#34;Point&#34;,&#34;coordinates&#34;:[-117.622778,33.422500]}" id="NCID0EHAGM" xlink:type="simple">33°25'21"N, 117°37'22"W</named-content></named-content>, on the beach; photographer A Nelson, det. EA Horvath; 1 March 2008. –1 colony; N Pacific Ocean, USA, California, Ventura California, Santa Barbara Channel Islands, Anacapa Island, ~<named-content xmlns:xlink="http://www.w3.org/1999/xlink" content-type="dwc:verbatimCoordinates" xlink:type="simple"><named-content content-type="geo-json" specific-use="{&#34;type&#34;:&#34;Point&#34;,&#34;coordinates&#34;:[-119.415278,34.005278]}" id="NCID0EPAGM" xlink:type="simple">34°00'19"N, 119°24'55"W</named-content></named-content>, big tidal pool; photographer N Downend, det. EA Horvath; 14 April 2008.</p><p><bold><italic><tp:taxon-name><tp:taxon-name-part taxon-name-part-type="genus" reg="Muricea">Muricea</tp:taxon-name-part><tp:taxon-name-part taxon-name-part-type="species" reg="plantaginea">plantaginea</tp:taxon-name-part></tp:taxon-name></italic> (Valenciennes, 1846) [= <italic><tp:taxon-name><tp:taxon-name-part taxon-name-part-type="genus" reg="Muricea">M.</tp:taxon-name-part><tp:taxon-name-part taxon-name-part-type="species" reg="appressa">appressa</tp:taxon-name-part></tp:taxon-name></italic> Verrill, 1864</bold>]</p><p><bold>Material examined.</bold> ~4 lots. <bold>MEXICO, Baja California Sur (Pacific Coast)</bold> – 1 colony; Bahia de Santa Maria, <named-content xmlns:xlink="http://www.w3.org/1999/xlink" content-type="dwc:verbatimCoordinates" xlink:type="simple"><named-content content-type="geo-json" specific-use="{&#34;type&#34;:&#34;Point&#34;,&#34;coordinates&#34;:[-112.236111,24.705556]}" id="NCID0EYBGM" xlink:type="simple">24°42'20"N, 112°14'10"W</named-content></named-content>, 58 m; coll. R/V ‘Velero III’, station 760-38, 5 January 1938; <named-content xmlns:xlink="http://www.w3.org/1999/xlink" content-type="dwc:institutional_code" xlink:type="simple">SBMNH</named-content> 422418; [dry]. –1 colony; Punta Asunción, <named-content xmlns:xlink="http://www.w3.org/1999/xlink" content-type="dwc:verbatimCoordinates" xlink:type="simple"><named-content content-type="geo-json" specific-use="{&#34;type&#34;:&#34;Point&#34;,&#34;coordinates&#34;:[-114.296667,27.124444]}" id="NCID0EICGM" xlink:type="simple">27°07'28"N, 114°17'48"W</named-content></named-content>, 7 m; coll. RH McPeak, 15 October 1980; <named-content xmlns:xlink="http://www.w3.org/1999/xlink" content-type="dwc:institutional_code" xlink:type="simple">SBMNH</named-content> 422417 [dry]. <bold>MEXICO, Baja California Norte (Gulf of California)</bold> –1 colony; Isla Partida, off White Rock, <named-content xmlns:xlink="http://www.w3.org/1999/xlink" content-type="dwc:verbatimCoordinates" xlink:type="simple"><named-content content-type="geo-json" specific-use="{&#34;type&#34;:&#34;Point&#34;,&#34;coordinates&#34;:[-113.093056,28.925000]}" id="NCID0E1CGM" xlink:type="simple">28°55'30"N, 113°05'35"W</named-content></named-content>, 82 m; coll. R/V ‘Velero III’, station 557-36, 8 March 1936; <named-content xmlns:xlink="http://www.w3.org/1999/xlink" content-type="dwc:institutional_code" xlink:type="simple">SBMNH</named-content> 422416 [dry]. <bold>MEXICO (Gulf of California)</bold></p><p>–1 colony; Sonora, Guaymas, Ensenada Carrizal, <named-content xmlns:xlink="http://www.w3.org/1999/xlink" content-type="dwc:verbatimCoordinates" xlink:type="simple"><named-content content-type="geo-json" specific-use="{&#34;type&#34;:&#34;Point&#34;,&#34;coordinates&#34;:[-110.850000,27.870000]}" id="NCID0ENDGM" xlink:type="simple">27°52'12"N, 110°51'00"W</named-content></named-content>; coll. P LaFollette; August 1960; <named-content xmlns:xlink="http://www.w3.org/1999/xlink" content-type="dwc:institutional_code" xlink:type="simple">SBMNH</named-content> 422912 [DH 450 =<named-content xmlns:xlink="http://www.w3.org/1999/xlink" content-type="dwc:institutional_code" xlink:type="simple">SBMNH</named-content>-34; Also: # 0413, and A339, dry].</p><p><bold>Other material, not examined.</bold><named-content xmlns:xlink="http://www.w3.org/1999/xlink" content-type="dwc:institutional_code" xlink:type="simple">USNM</named-content> 52301 and <named-content xmlns:xlink="http://www.w3.org/1999/xlink" content-type="dwc:institutional_code" xlink:type="simple">USNM</named-content> 52303 were both collected in the N Pacific, USA, California, Los Angeles County, off San Pedro; no other data given. A third, <named-content xmlns:xlink="http://www.w3.org/1999/xlink" content-type="dwc:institutional_code" xlink:type="simple">USNM</named-content> 94678, may also be this form, as it is from the same collection location. Additionally, from the Limbaugh collection of specimens housed at NMNH, locations for possible examples of this species include: Baja California Sur (Cabo San Lucas; Cape San Lucas Canyon; Bahia de Los Angeles); Baja California Norte (an area near South Cedros Island; perhaps Punta Final and Turtle Bay) and USA, California, San Diego County, La Jolla (Scripps submarine canyon). Further sclerite examinations need to be made.</p><p>
          <bold><italic><tp:taxon-name><tp:taxon-name-part taxon-name-part-type="genus" reg="Muricea">Muricea</tp:taxon-name-part><tp:taxon-name-part taxon-name-part-type="species" reg="fruticosa">fruticosa</tp:taxon-name-part></tp:taxon-name></italic> Verrill, 1868</bold>
        </p><p><bold>Material examined.</bold> ~14 lots. <bold>USA, California</bold> – 1 colony (fragmented); Orange County, Newport Channel, Balboa, shore collected on a –1.6 tide, <named-content xmlns:xlink="http://www.w3.org/1999/xlink" content-type="dwc:verbatimCoordinates" xlink:type="simple"><named-content content-type="geo-json" specific-use="{&#34;type&#34;:&#34;Point&#34;,&#34;coordinates&#34;:[-117.880556,33.600556]}" id="NCID0EXFGM" xlink:type="simple">33°36'02"N, 117°52'50"W</named-content></named-content>; coll. R/V ‘Velero III’, station 1224-41, 25 January 1941; <named-content xmlns:xlink="http://www.w3.org/1999/xlink" content-type="dwc:institutional_code" xlink:type="simple">SBMNH</named-content> 422383 [wet]. –1 fragment (albino form or bleached–FG Hochberg); Los Angeles County, Santa Catalina Island, Salta Verde Point, 15 m, 33°19'00"N, 118°25'20–27"W; coll. R Given, 1 May 1967; <named-content xmlns:xlink="http://www.w3.org/1999/xlink" content-type="dwc:institutional_code" xlink:type="simple">SBMNH</named-content> 422389 [wet]. –several colonies; Los Angeles County, Santa Catalina Island, Big Fisherman's Cove, <named-content xmlns:xlink="http://www.w3.org/1999/xlink" content-type="dwc:verbatimCoordinates" xlink:type="simple"><named-content content-type="geo-json" specific-use="{&#34;type&#34;:&#34;Point&#34;,&#34;coordinates&#34;:[-118.485278,33.344444]}" id="NCID0EPGGM" xlink:type="simple">33°20'40"N, 118°29'07"W</named-content></named-content>, 3 m; coll. R Setzer, 22 August 1968; <named-content xmlns:xlink="http://www.w3.org/1999/xlink" content-type="dwc:institutional_code" xlink:type="simple">SBMNH</named-content> 422374 [wet]. –1 colony; Los Angeles County, Palos Verdes, east of Portuguese Bend, <named-content xmlns:xlink="http://www.w3.org/1999/xlink" content-type="dwc:verbatimCoordinates" xlink:type="simple"><named-content content-type="geo-json" specific-use="{&#34;type&#34;:&#34;Point&#34;,&#34;coordinates&#34;:[-118.332500,33.716667]}" id="NCID0E6GGM" xlink:type="simple">33°43'00"N, 118°19'57"W</named-content></named-content>, 15 m; coll. unknown, 6 November 1949; <named-content xmlns:xlink="http://www.w3.org/1999/xlink" content-type="dwc:institutional_code" xlink:type="simple">SBMNH</named-content> 422428 [dry]. –1 colony; Los Angeles County, Long Beach, Long Beach Harbor, Back Channel, just east of Terminal Island, <named-content xmlns:xlink="http://www.w3.org/1999/xlink" content-type="dwc:verbatimCoordinates" xlink:type="simple"><named-content content-type="geo-json" specific-use="{&#34;type&#34;:&#34;Point&#34;,&#34;coordinates&#34;:[-118.218611,33.761389]}" id="NCID0EPHGM" xlink:type="simple">33°45'41"N, 118°13'07"W</named-content></named-content>, 7.6 m; coll. DB Cadien, rocky subtidal station I/S7, 31 March 1980; <named-content xmlns:xlink="http://www.w3.org/1999/xlink" content-type="dwc:institutional_code" xlink:type="simple">SBMNH</named-content> 265945 [wet]. –1 fragment; Los Angeles County, Santa Monica Bay, ~<named-content xmlns:xlink="http://www.w3.org/1999/xlink" content-type="dwc:verbatimCoordinates" xlink:type="simple"><named-content content-type="geo-json" specific-use="{&#34;type&#34;:&#34;Point&#34;,&#34;coordinates&#34;:[-118.466389,33.935278]}" id="NCID0E6HGM" xlink:type="simple">33°56'07"N, 118°27'59"W</named-content></named-content>; coll. Aquarium of the Pacific, Long Beach (for <named-content xmlns:xlink="http://www.w3.org/1999/xlink" content-type="dwc:institutional_code" xlink:type="simple">SBMNH</named-content> Sea Center), early summer, 2010; <named-content xmlns:xlink="http://www.w3.org/1999/xlink" content-type="dwc:institutional_code" xlink:type="simple">SBMNH</named-content> 265940 [wet]. –2 colonies (1 incomplete); Santa Barbara County, Santa Cruz Island, Smugglers Cove, <named-content xmlns:xlink="http://www.w3.org/1999/xlink" content-type="dwc:verbatimCoordinates" xlink:type="simple"><named-content content-type="geo-json" specific-use="{&#34;type&#34;:&#34;Point&#34;,&#34;coordinates&#34;:[-119.541944,34.021944]}" id="NCID0EXIGM" xlink:type="simple">34°01'19"N, 119°32'31"W</named-content></named-content>, 6 m; coll. B Scronce and party, 24 January 1963; <named-content xmlns:xlink="http://www.w3.org/1999/xlink" content-type="dwc:institutional_code" xlink:type="simple">SBMNH</named-content> 422430 [DH 477 = <named-content xmlns:xlink="http://www.w3.org/1999/xlink" content-type="dwc:institutional_code" xlink:type="simple">SBMNH</named-content>-31, dry]. –1 fragment; Santa Barbara County, Mohawk Reef, <named-content xmlns:xlink="http://www.w3.org/1999/xlink" content-type="dwc:verbatimCoordinates" xlink:type="simple"><named-content content-type="geo-json" specific-use="{&#34;type&#34;:&#34;Point&#34;,&#34;coordinates&#34;:[-119.730000,34.394444]}" id="NCID0EPJGM" xlink:type="simple">34°23'40"N, 119°43'48"W</named-content></named-content>, 4 m; coll. S Anderson, by hand, SCUBA, 01 November 1998; <named-content xmlns:xlink="http://www.w3.org/1999/xlink" content-type="dwc:institutional_code" xlink:type="simple">SBMNH</named-content> 345325 [wet]. <bold>MEXICO, Baja California Sur (Pacific Coast)</bold> –1 colony; Escondido Bay area, Isla Danzante to Punta Candeleros, <named-content xmlns:xlink="http://www.w3.org/1999/xlink" content-type="dwc:verbatimCoordinates" xlink:type="simple"><named-content content-type="geo-json" specific-use="{&#34;type&#34;:&#34;Point&#34;,&#34;coordinates&#34;:[-111.258333,25.787500]}" id="NCID0EBKGM" xlink:type="simple">25°47'15"N, 111°15'30"W</named-content></named-content>; coll. R McPeak, 30 March 1981; <named-content xmlns:xlink="http://www.w3.org/1999/xlink" content-type="dwc:institutional_code" xlink:type="simple">SBMNH</named-content> 422429; [dry]. –1 colony; 2 miles, 142° T from Thurloe Head, <named-content xmlns:xlink="http://www.w3.org/1999/xlink" content-type="dwc:verbatimCoordinates" xlink:type="simple"><named-content content-type="geo-json" specific-use="{&#34;type&#34;:&#34;Point&#34;,&#34;coordinates&#34;:[-114.820833,27.595833]}" id="NCID0ERKGM" xlink:type="simple">27°35'45"N, 114°49'15"W</named-content></named-content>, no depth reported; coll. R/V ‘Velero IV’, station 11842-67, 7 December 1967; <named-content xmlns:xlink="http://www.w3.org/1999/xlink" content-type="dwc:institutional_code" xlink:type="simple">SBMNH</named-content> 422910; [wet]. –fragment; Scammons Lagoon, Isla Piedras, high littoral under flat sandstone, <named-content xmlns:xlink="http://www.w3.org/1999/xlink" content-type="dwc:verbatimCoordinates" xlink:type="simple"><named-content content-type="geo-json" specific-use="{&#34;type&#34;:&#34;Point&#34;,&#34;coordinates&#34;:[-114.255556,27.766667]}" id="NCID0EBLGM" xlink:type="simple">27°46'00"N, 114°15'20"W</named-content></named-content>; coll. W Williams on Kenyon-Williams Expeditions, station M12, 30 April 1946; <named-content xmlns:xlink="http://www.w3.org/1999/xlink" content-type="dwc:institutional_code" xlink:type="simple">SBMNH</named-content> 422387 [wet]. <bold>MEXICO, Baja California Norte (Pacific Coast)</bold> – 1 colony; Baja, 6.5 miles SW of Punta San Carlos, dredge–rocky bottom, <named-content xmlns:xlink="http://www.w3.org/1999/xlink" content-type="dwc:verbatimCoordinates" xlink:type="simple"><named-content content-type="geo-json" specific-use="{&#34;type&#34;:&#34;Point&#34;,&#34;coordinates&#34;:[-115.591111,29.558333]}" id="NCID0ETLGM" xlink:type="simple">29°33'30"N, 115°35'28"W</named-content></named-content> (end), 36 m; coll. R/V ‘Velero IV’, 1944-50; 25 April 1950; <named-content xmlns:xlink="http://www.w3.org/1999/xlink" content-type="dwc:institutional_code" xlink:type="simple">SBMNH</named-content> 422386 [wet]. <bold>MEXICO (Gulf of California)</bold> – 1 colony; Sonora, Guaymas, “Bahia de Conos” (El Carrisito), <named-content xmlns:xlink="http://www.w3.org/1999/xlink" content-type="dwc:verbatimCoordinates" xlink:type="simple"><named-content content-type="geo-json" specific-use="{&#34;type&#34;:&#34;Point&#34;,&#34;coordinates&#34;:[-110.904167,27.866667]}" id="NCID0EFMGM" xlink:type="simple">27°52'00"N, 110°54'15"W</named-content></named-content>, subtidal, less than 9 m, attached to rocks; coll. P LaFollette, 8-12 August 1960; <named-content xmlns:xlink="http://www.w3.org/1999/xlink" content-type="dwc:institutional_code" xlink:type="simple">SBMNH</named-content> 422916 [DH 452 =<named-content xmlns:xlink="http://www.w3.org/1999/xlink" content-type="dwc:institutional_code" xlink:type="simple">SBMNH</named-content>-36; ? 0336; ? A332, dry]. –1 colony/2 fragments; Sonora, Guaymas, “Bahia de Conos” (El Carrisito) <named-content xmlns:xlink="http://www.w3.org/1999/xlink" content-type="dwc:verbatimCoordinates" xlink:type="simple"><named-content content-type="geo-json" specific-use="{&#34;type&#34;:&#34;Point&#34;,&#34;coordinates&#34;:[-110.904167,27.866667]}" id="NCID0E4MGM" xlink:type="simple">27°52'00"N, 110°54'15"W</named-content></named-content>, less than 9 m, attached to rocks; coll. P LaFollette, 5–12 August 1960; <named-content xmlns:xlink="http://www.w3.org/1999/xlink" content-type="dwc:institutional_code" xlink:type="simple">SBMNH</named-content> 422917 [DH 455 =<named-content xmlns:xlink="http://www.w3.org/1999/xlink" content-type="dwc:institutional_code" xlink:type="simple">SBMNH</named-content>-39; ? A20; ? A332; ?0336, dry]. –4 colonies, 2 other fragments; Sonora, Guaymas, Ensenada Carrizal, <named-content xmlns:xlink="http://www.w3.org/1999/xlink" content-type="dwc:verbatimCoordinates" xlink:type="simple"><named-content content-type="geo-json" specific-use="{&#34;type&#34;:&#34;Point&#34;,&#34;coordinates&#34;:[-110.850000,27.870000]}" id="NCID0EVNGM" xlink:type="simple">27°52'12"N, 110°51'00"W</named-content></named-content>; coll. P LaFollette, 5–13 August 1960; <named-content xmlns:xlink="http://www.w3.org/1999/xlink" content-type="dwc:institutional_code" xlink:type="simple">SBMNH</named-content> 422915 [DH 453 =<named-content xmlns:xlink="http://www.w3.org/1999/xlink" content-type="dwc:institutional_code" xlink:type="simple">SBMNH</named-content>-37; ? PIL-A19; ? A332; ? 0335, dry].</p><p><bold>Other material examined. USA, California</bold> – colony; Dana Point, N of, <named-content xmlns:xlink="http://www.w3.org/1999/xlink" content-type="dwc:verbatimCoordinates" xlink:type="simple"><named-content content-type="geo-json" specific-use="{&#34;type&#34;:&#34;Point&#34;,&#34;coordinates&#34;:[-117.810000,33.544722]}" id="NCID0EROGM" xlink:type="simple">33°32'41"N, 117°48'36"W</named-content></named-content>, 48–53 m; coll. T Matsui, with otter trawl on R/V ‘Agassiz’, 29 March 1974; CO/<named-content xmlns:xlink="http://www.w3.org/1999/xlink" content-type="dwc:institutional_code" xlink:type="simple">SIO</named-content> 1628 (M-15, OT-8) [wet/dry?]. –CO/<named-content xmlns:xlink="http://www.w3.org/1999/xlink" content-type="dwc:institutional_code" xlink:type="simple">SIO</named-content> 1939 also identified as this species, but no other data could be found.</p><p>
          <bold><italic><tp:taxon-name><tp:taxon-name-part taxon-name-part-type="genus" reg="Placogorgia">Placogorgia</tp:taxon-name-part></tp:taxon-name></italic> sp. A</bold>
        </p><p><bold>Material examined.</bold> ~5 lots. <bold>USA, California</bold> – 1 colony, in fragments; Orange County, Oceanside, <named-content xmlns:xlink="http://www.w3.org/1999/xlink" content-type="dwc:verbatimCoordinates" xlink:type="simple"><named-content content-type="geo-json" specific-use="{&#34;type&#34;:&#34;Point&#34;,&#34;coordinates&#34;:[-117.385833,33.174722]}" id="NCID0E2PGM" xlink:type="simple">33°10'29"N, 117°23'09"W</named-content></named-content>, Station IP-B1046, caught in shark net, 138 m; coll. B Brophy, 1971; <named-content xmlns:xlink="http://www.w3.org/1999/xlink" content-type="dwc:institutional_code" xlink:type="simple">SBMNH</named-content> 422969 [DH 844 = <named-content xmlns:xlink="http://www.w3.org/1999/xlink" content-type="dwc:institutional_code" xlink:type="simple">SBMNH</named-content>-51; dry]. –multiple fragments; Los Angeles County, off Santa Monica, South Banks, <named-content xmlns:xlink="http://www.w3.org/1999/xlink" content-type="dwc:verbatimCoordinates" xlink:type="simple"><named-content content-type="geo-json" specific-use="{&#34;type&#34;:&#34;Point&#34;,&#34;coordinates&#34;:[-118.499167,34.005833]}" id="NCID0ETQGM" xlink:type="simple">34°00'21"N, 118°29'57"W</named-content></named-content>, 82–100 m; coll. Pacific BioMarine, commercial trawl, 10 October 1978; <named-content xmlns:xlink="http://www.w3.org/1999/xlink" content-type="dwc:institutional_code" xlink:type="simple">SBMNH</named-content> 422970 [wet]. –1 colony fragment; Ventura County, California Channel Islands, NW edge of Hueneme Canyon, <named-content xmlns:xlink="http://www.w3.org/1999/xlink" content-type="dwc:verbatimCoordinates" xlink:type="simple"><named-content content-type="geo-json" specific-use="{&#34;type&#34;:&#34;Point&#34;,&#34;coordinates&#34;:[-119.301944,34.038889]}" id="NCID0EDRGM" xlink:type="simple">34°02'20"N, 119°18'07"W</named-content></named-content>, 145 m; coll. NMFS Dive 32, 23 September 2011; <named-content xmlns:xlink="http://www.w3.org/1999/xlink" content-type="dwc:institutional_code" xlink:type="simple">SBMNH</named-content> 235579 [dry]. –fragment; Ventura County, California Channel Islands, slightly NE of East Anacapa, <named-content xmlns:xlink="http://www.w3.org/1999/xlink" content-type="dwc:verbatimCoordinates" xlink:type="simple"><named-content content-type="geo-json" specific-use="{&#34;type&#34;:&#34;Point&#34;,&#34;coordinates&#34;:[-119.303611,34.038889]}" id="NCID0ETRGM" xlink:type="simple">34°02'20"N, 119°18'13"W</named-content></named-content>, 140 m; coll. M Love from submersible ‘Delta’, 14 October 2005; with his number: A6689; <named-content xmlns:xlink="http://www.w3.org/1999/xlink" content-type="dwc:institutional_code" xlink:type="simple">SBMNH</named-content> 422968 [wet]. <bold>MEXICO, Baja California Norte (Pacific Coast)</bold> – multiple fragments; 5.5 miles S of Islas San Benito, fine green sand, coarse grey sand, 28°13'18(55)” N, 115°33(35)’15(05)” W (end), 120–147 m; coll. R/V ‘Velero III’, station 1251-41, 26 February 1941; <named-content xmlns:xlink="http://www.w3.org/1999/xlink" content-type="dwc:institutional_code" xlink:type="simple">SBMNH</named-content> 422966 [wet].</p><p><bold>Other material examined</bold> – 1 piece; USA, California, Orange County, northern edge of San Gabriel Canyon, off Huntington Beach, trawl, ~<named-content xmlns:xlink="http://www.w3.org/1999/xlink" content-type="dwc:verbatimCoordinates" xlink:type="simple"><named-content content-type="geo-json" specific-use="{&#34;type&#34;:&#34;Point&#34;,&#34;coordinates&#34;:[-118.144444,33.563611]}" id="NCID0ERSGM" xlink:type="simple">33°33'49"N, 118°08'40"W</named-content></named-content>, 113 m; coll. DB Cadien, EMAP Voucher, Survey SCBPP, southern California Bight, Station 1476 (ID by J Ljubenkov, not collected by MEC), 29 July 1994 [wet].</p></app><fig id="F42" position="float" orientation="portrait"><object-id xmlns:xlink="http://www.w3.org/1999/xlink" content-type="arpha" xlink:type="simple">d04f5c4f-dae2-5be7-8fcd-629185ce2cd4</object-id><object-id xmlns:xlink="http://www.w3.org/1999/xlink" content-type="doi" xlink:type="simple">10.3897/zookeys.860.33597.figure42</object-id><label>Figure 42.</label><caption><p><italic><tp:taxon-name><tp:taxon-name-part taxon-name-part-type="genus" reg="Muricea">Muricea</tp:taxon-name-part><tp:taxon-name-part taxon-name-part-type="species" reg="plantaginea">plantaginea</tp:taxon-name-part></tp:taxon-name></italic> (= <italic><tp:taxon-name><tp:taxon-name-part taxon-name-part-type="genus" reg="Muricea">Muricea</tp:taxon-name-part><tp:taxon-name-part taxon-name-part-type="species" reg="appressa">appressa</tp:taxon-name-part></tp:taxon-name></italic>), <named-content xmlns:xlink="http://www.w3.org/1999/xlink" content-type="dwc:institutional_code" xlink:type="simple">SBMNH</named-content> 422909 (Ecuador) and <named-content xmlns:xlink="http://www.w3.org/1999/xlink" content-type="dwc:institutional_code" xlink:type="simple">SBMNH</named-content> 422417 (Baja CA Sur). Image included for comparison between sclerites found in <italic><tp:taxon-name><tp:taxon-name-part taxon-name-part-type="genus" reg="Muricea">M.</tp:taxon-name-part><tp:taxon-name-part taxon-name-part-type="species" reg="californica">californica</tp:taxon-name-part></tp:taxon-name></italic> and those seen in <italic><tp:taxon-name><tp:taxon-name-part taxon-name-part-type="genus" reg="Muricea">M.</tp:taxon-name-part><tp:taxon-name-part taxon-name-part-type="species" reg="plataginea">plataginea</tp:taxon-name-part></tp:taxon-name></italic> [= <italic><tp:taxon-name><tp:taxon-name-part taxon-name-part-type="genus" reg="Muricea">M.</tp:taxon-name-part><tp:taxon-name-part taxon-name-part-type="species" reg="appressa">appressa</tp:taxon-name-part></tp:taxon-name></italic> Breedy &amp; Guzmán, 2016]. <abbrev xmlns:xlink="http://www.w3.org/1999/xlink" xlink:title="Scanning Electron Microscopy" id="ABBRID0E1PDK" xlink:type="simple">SEM</abbrev> image. <bold>A–F</bold><named-content xmlns:xlink="http://www.w3.org/1999/xlink" content-type="dwc:institutional_code" xlink:type="simple">SBMNH</named-content> 422909 (<bold>A–C</bold>); <bold>E–F</bold> Calycular/coenenchymal sclerites <bold>A</bold> Elongated, jagged spindles <bold>B</bold> Small torch-type <bold>C</bold> Rounded, stout torches <bold>D</bold> Shorter, jagged spindles (axial sheath) <bold>E</bold> Unilateral spinous spindle <bold>F</bold> A second unilateral spinous form tending to torch shape <bold>G–K</bold><named-content xmlns:xlink="http://www.w3.org/1999/xlink" content-type="dwc:institutional_code" xlink:type="simple">SBMNH</named-content> 422417 Calycular and coenenchymal sclerites <bold>G</bold> Fan-shaped sclerite <bold>H</bold> Large, truncated unilateral spinous spindles <bold>I</bold> Stout prickly spindle <bold>J</bold> Rounded, unilateral spinous type <bold>K</bold> Torch-types typical of <italic><tp:taxon-name><tp:taxon-name-part taxon-name-part-type="genus" reg="Muricea">M.</tp:taxon-name-part><tp:taxon-name-part taxon-name-part-type="species" reg="californica">californica</tp:taxon-name-part></tp:taxon-name></italic>. Compare sclerites <bold>A–F</bold> with those shown in Breedy and Guzmán 2016 (fig. 15, for <italic><tp:taxon-name><tp:taxon-name-part taxon-name-part-type="genus" reg="Muricea">M.</tp:taxon-name-part><tp:taxon-name-part taxon-name-part-type="species" reg="plantaginea">plantaginea</tp:taxon-name-part></tp:taxon-name></italic>) and sclerites <bold>G–K</bold> with those shown in Breedy and Guzmán 2016 (fig. 21, for <italic><tp:taxon-name><tp:taxon-name-part taxon-name-part-type="genus" reg="Muricea">M.</tp:taxon-name-part><tp:taxon-name-part taxon-name-part-type="species" reg="californica">californica</tp:taxon-name-part></tp:taxon-name></italic>).</p></caption><graphic xmlns:xlink="http://www.w3.org/1999/xlink" xlink:href="zookeys-860-067-g042.jpg" position="float" orientation="portrait" xlink:type="simple" id="oo_314935.jpg"><uri content-type="original_file" xlink:type="simple">https://binary.pensoft.net/fig/314935</uri></graphic></fig></tp:treatment-sec><ref-list><ref id="B73"><mixed-citation xmlns:xlink="http://www.w3.org/1999/xlink" xlink:type="simple"><person-group><name name-style="western"><surname>Grigg</surname><given-names>RW</given-names></name></person-group> (<year>1970</year>) Ecology and Population Dynamics of the Gorgonians, <italic><tp:taxon-name><tp:taxon-name-part taxon-name-part-type="genus">Muricea</tp:taxon-name-part><tp:taxon-name-part taxon-name-part-type="species">californica</tp:taxon-name-part></tp:taxon-name></italic> and <italic><tp:taxon-name><tp:taxon-name-part taxon-name-part-type="genus">Muricea</tp:taxon-name-part><tp:taxon-name-part taxon-name-part-type="species">fruticosa</tp:taxon-name-part></tp:taxon-name></italic> (Coelenterate: <tp:taxon-name><tp:taxon-name-part taxon-name-part-type="class">Anthozoa</tp:taxon-name-part></tp:taxon-name>). PhD Dissertation, San Diego-California: University of California, San Diego. [Abstracts International, 31B: 2153]</mixed-citation></ref><ref id="B78"><mixed-citation xmlns:xlink="http://www.w3.org/1999/xlink" xlink:type="simple"><person-group><name name-style="western"><surname>Hardee</surname><given-names>M</given-names></name><name name-style="western"><surname>Wicksten</surname><given-names>MK</given-names></name></person-group> (<year>1996</year>) <article-title>Redescription and taxonomic comparison of three eastern Pacific species of <italic><tp:taxon-name><tp:taxon-name-part taxon-name-part-type="genus">Muricea</tp:taxon-name-part></tp:taxon-name></italic> (<tp:taxon-name><tp:taxon-name-part taxon-name-part-type="phylum">Cnidaria</tp:taxon-name-part></tp:taxon-name>: <tp:taxon-name><tp:taxon-name-part taxon-name-part-type="class">Anthozoa</tp:taxon-name-part></tp:taxon-name>).</article-title><source>Bulletin of the Southern California Academy of Sciences</source><volume>95</volume>(<issue>3</issue>): <fpage>127</fpage>–<lpage>140</lpage>. <ext-link xlink:type="simple" ext-link-type="uri" xlink:href="http://biodiversitylibrary.org/page/39810558">http://biodiversitylibrary.org/page/39810558</ext-link></mixed-citation></ref><ref id="B26"><mixed-citation xmlns:xlink="http://www.w3.org/1999/xlink" xlink:type="simple"><person-group><name name-style="western"><surname>Breedy</surname><given-names>O</given-names></name><name name-style="western"><surname>Guzmán</surname><given-names>HM</given-names></name></person-group> (<year>2016b</year>) <article-title>A revision of the genus <italic><tp:taxon-name><tp:taxon-name-part taxon-name-part-type="genus">Muricea</tp:taxon-name-part></tp:taxon-name></italic> Lamouroux, 1821 (<tp:taxon-name><tp:taxon-name-part taxon-name-part-type="class">Anthozoa</tp:taxon-name-part></tp:taxon-name>, <tp:taxon-name><tp:taxon-name-part taxon-name-part-type="subclass">Octocorallia</tp:taxon-name-part></tp:taxon-name>) in the eastern Pacific. Part II.</article-title><source>ZooKeys</source><volume>581</volume>: <fpage>1</fpage>–<lpage>69</lpage>. <ext-link xlink:type="simple" ext-link-type="doi" xlink:href="10.3897/zookeys.581.7910">https://doi.org/10.3897/zookeys.581.7910</ext-link></mixed-citation></ref><ref id="B27"><mixed-citation xmlns:xlink="http://www.w3.org/1999/xlink" xlink:type="simple"><person-group><name name-style="western"><surname>Breedy</surname><given-names>O</given-names></name><name name-style="western"><surname>Guzmán</surname><given-names>HM</given-names></name></person-group> (<year>2018</year>) <article-title>Revision of the genus <italic><tp:taxon-name><tp:taxon-name-part taxon-name-part-type="genus">Adelogorgia</tp:taxon-name-part></tp:taxon-name></italic> Bayer, 1958 (<tp:taxon-name><tp:taxon-name-part taxon-name-part-type="phylum">Cnidaria</tp:taxon-name-part></tp:taxon-name>: <tp:taxon-name><tp:taxon-name-part taxon-name-part-type="class">Anthozoa</tp:taxon-name-part></tp:taxon-name>: <tp:taxon-name><tp:taxon-name-part taxon-name-part-type="subclass">Octocorallia</tp:taxon-name-part></tp:taxon-name>) with the description of three new species.</article-title><source>Zootaxa</source><volume>4369</volume>(<issue>3</issue>): <fpage>327</fpage>–<lpage>348</lpage>. <ext-link xlink:type="simple" ext-link-type="doi" xlink:href="10.11646/zootaxa.4369.3.2">https://doi.org/10.11646/zootaxa.4369.3.2</ext-link></mixed-citation></ref><ref id="B20"><mixed-citation xmlns:xlink="http://www.w3.org/1999/xlink" xlink:type="simple"><person-group><name name-style="western"><surname>Breedy</surname><given-names>O</given-names></name><name name-style="western"><surname>Cortés</surname><given-names>J</given-names></name></person-group> (<year>2011</year>) <article-title>Morphology and taxonomy of a new species of <italic><tp:taxon-name><tp:taxon-name-part taxon-name-part-type="genus">Leptogorgia</tp:taxon-name-part></tp:taxon-name></italic> (<tp:taxon-name><tp:taxon-name-part taxon-name-part-type="phylum">Cnidaria</tp:taxon-name-part></tp:taxon-name>: <tp:taxon-name><tp:taxon-name-part taxon-name-part-type="subclass">Octocorallia</tp:taxon-name-part></tp:taxon-name>: <tp:taxon-name><tp:taxon-name-part taxon-name-part-type="family">Gorgoniidae</tp:taxon-name-part></tp:taxon-name>) in Cocos Island National Park, Pacific Costa Rica.</article-title><source>Proceedings of the Biological Society of Washington</source><volume>124</volume>(<issue>2</issue>): <fpage>62</fpage>–<lpage>69</lpage>. <ext-link xlink:type="simple" ext-link-type="doi" xlink:href="10.2988/10-18.1">https://doi.org/10.2988/10-18.1</ext-link></mixed-citation></ref><ref id="B77"><mixed-citation xmlns:xlink="http://www.w3.org/1999/xlink" xlink:type="simple"><person-group><name name-style="western"><surname>Grigg</surname><given-names>RW</given-names></name></person-group> (<year>1977</year>) <article-title>Population dynamics of two gorgonian corals.</article-title><source>Ecology</source><volume>58</volume>: <fpage>278</fpage>–<lpage>290</lpage>. <ext-link xlink:type="simple" ext-link-type="doi" xlink:href="10.2307/1935603">https://doi.org/10.2307/1935603</ext-link></mixed-citation></ref><ref id="B79"><mixed-citation xmlns:xlink="http://www.w3.org/1999/xlink" xlink:type="simple"><person-group><name name-style="western"><surname>Harden</surname><given-names>DG</given-names></name></person-group> (<year>1969</year>) A histochemical and statistical study of spicule morphology and variation in the genus <italic><tp:taxon-name><tp:taxon-name-part taxon-name-part-type="genus">Muricea</tp:taxon-name-part></tp:taxon-name></italic>. Master’s Thesis, California State University, San Diego.</mixed-citation></ref><ref id="B75"><mixed-citation xmlns:xlink="http://www.w3.org/1999/xlink" xlink:type="simple"><person-group><name name-style="western"><surname>Grigg</surname><given-names>RW</given-names></name></person-group> (<year>1974</year>) <article-title>Growth rings: annual periodicity in two gorgonian corals.</article-title><source>Ecology</source><volume>55</volume>: <fpage>876</fpage>–<lpage>881</lpage>. <ext-link xlink:type="simple" ext-link-type="doi" xlink:href="10.2307/1934424">https://doi.org/10.2307/1934424</ext-link></mixed-citation></ref><ref id="B15"><mixed-citation xmlns:xlink="http://www.w3.org/1999/xlink" xlink:type="simple"><person-group><name name-style="western"><surname>Bertsch</surname><given-names>H</given-names></name></person-group> (<year>1984</year>) <article-title>Notes from Hans Bertsch: Gorgonians-The Ocean’s Fanciful Menorahs and Christmas Trees.</article-title><source>Shells and Sea Life</source><volume>16</volume>(<issue>12</issue>): <fpage>246</fpage>–<lpage>248</lpage>.</mixed-citation></ref><ref id="B76"><mixed-citation xmlns:xlink="http://www.w3.org/1999/xlink" xlink:type="simple"><person-group><name name-style="western"><surname>Grigg</surname><given-names>RW</given-names></name></person-group> (<year>1975</year>) <article-title>Age structure of a longevous coral: a relative index of habitat suitability and stability.</article-title><source>American Naturalist</source><volume>109</volume>: <fpage>647</fpage>–<lpage>657</lpage>. <ext-link xlink:type="simple" ext-link-type="doi" xlink:href="10.1086/283035">https://doi.org/10.1086/283035</ext-link></mixed-citation></ref><ref id="B130"><mixed-citation xmlns:xlink="http://www.w3.org/1999/xlink" xlink:type="simple"><person-group><name name-style="western"><surname>Satterlie</surname><given-names>RA</given-names></name><name name-style="western"><surname>Case</surname><given-names>JF</given-names></name></person-group> (<year>1978</year>) <article-title>Neurobiology of the gorgonian coelenterates, <italic><tp:taxon-name><tp:taxon-name-part taxon-name-part-type="genus">Muricea</tp:taxon-name-part><tp:taxon-name-part taxon-name-part-type="species">californica</tp:taxon-name-part></tp:taxon-name></italic> and <italic><tp:taxon-name><tp:taxon-name-part taxon-name-part-type="genus">Lophogorgia</tp:taxon-name-part><tp:taxon-name-part taxon-name-part-type="species">chilensis</tp:taxon-name-part></tp:taxon-name></italic>. II. Morphology.</article-title><source>Cell &amp; Tissue Research</source><volume>187</volume>: <fpage>379</fpage>–<lpage>396</lpage>. <ext-link xlink:type="simple" ext-link-type="doi" xlink:href="10.1007/BF00229604">https://doi.org/10.1007/BF00229604</ext-link></mixed-citation></ref><ref id="B102"><mixed-citation xmlns:xlink="http://www.w3.org/1999/xlink" xlink:type="simple"><person-group><name name-style="western"><surname>Lissner</surname><given-names>AL</given-names></name><name name-style="western"><surname>Dorsey</surname><given-names>JH</given-names></name></person-group> (<year>1986</year>) <article-title>Deep-water biological assemblages of a hard-bottom bank-ridge complex of the Southern California Continental Borderland.</article-title><source>Bulletin of the Southern California Academy of Sciences</source><volume>85</volume>(<issue>2</issue>): <fpage>87</fpage>–<lpage>101</lpage>.</mixed-citation></ref><ref id="B84"><mixed-citation xmlns:xlink="http://www.w3.org/1999/xlink" xlink:type="simple"><person-group><name name-style="western"><surname>Humes</surname><given-names>AG</given-names></name><name name-style="western"><surname>Lewbel</surname><given-names>GS</given-names></name></person-group> (<year>1977</year>) <article-title>Cyclopoid copepods of the genus <italic><tp:taxon-name><tp:taxon-name-part taxon-name-part-type="genus">Acanthomolgus</tp:taxon-name-part></tp:taxon-name></italic> (<tp:taxon-name><tp:taxon-name-part taxon-name-part-type="family">Lichomolgidae</tp:taxon-name-part></tp:taxon-name>) associated with a gorgonian in California.</article-title><source>Transactions of the American Microscopical Society</source><volume>96</volume>(<issue>1</issue>): <fpage>1</fpage>–<lpage>12</lpage>. <ext-link xlink:type="simple" ext-link-type="doi" xlink:href="10.2307/3225957">https://doi.org/10.2307/3225957</ext-link></mixed-citation></ref><ref id="B33"><mixed-citation xmlns:xlink="http://www.w3.org/1999/xlink" xlink:type="simple"><person-group><name name-style="western"><surname>Clarke</surname><given-names>TA</given-names></name></person-group> (<year>1970</year>) <article-title>Territorial Behavior and Population Dynamics of a Pomacentrid Fish, the Garibaldi, <italic><tp:taxon-name><tp:taxon-name-part taxon-name-part-type="genus">Hypsypops</tp:taxon-name-part><tp:taxon-name-part taxon-name-part-type="species">rubicunda</tp:taxon-name-part></tp:taxon-name></italic> (Girard).</article-title><source>Ecological Society of America</source><volume>40</volume>(<issue>2</issue>): <fpage>189</fpage>–<lpage>212</lpage>. <ext-link xlink:type="simple" ext-link-type="doi" xlink:href="10.2307/1942295">https://doi.org/10.2307/1942295</ext-link></mixed-citation></ref><ref id="B1"><mixed-citation xmlns:xlink="http://www.w3.org/1999/xlink" xlink:type="simple"><person-group><name name-style="western"><surname>Allen</surname><given-names>RK</given-names></name></person-group> (<year>1976</year>) <source>Common Intertidal Invertebrates of Southern California Revised Edition.</source><publisher-name>Peek Publications</publisher-name>, <publisher-loc>Palo Alto, California</publisher-loc>, <size units="page">316 pp</size>.</mixed-citation></ref><ref id="B42"><mixed-citation xmlns:xlink="http://www.w3.org/1999/xlink" xlink:type="simple"><person-group><name name-style="western"><surname>Cordeiro</surname><given-names>R</given-names></name><name name-style="western"><surname>van Ofwegen</surname><given-names>L</given-names></name><name name-style="western"><surname>Williams</surname><given-names>G</given-names></name></person-group> (<year>2018g</year>) World List of <tp:taxon-name><tp:taxon-name-part taxon-name-part-type="subclass">Octocorallia</tp:taxon-name-part></tp:taxon-name>. <italic><tp:taxon-name><tp:taxon-name-part taxon-name-part-type="genus">Muricea</tp:taxon-name-part></tp:taxon-name></italic> Lamouroux, 1821. <ext-link xlink:type="simple" ext-link-type="uri" xlink:href="http://www.marinespecies.org/aphia.php?p=taxdetails%26id=177745">http://www.marinespecies.org/aphia.php?p=taxdetails&amp;id=177745</ext-link></mixed-citation></ref></ref-list></tp:taxon-treatment>
