# Supplementary material for: A review of gorgonian coral species (Cnidaria, Octocorallia, Alcyonacea) held in the Santa Barbara Museum of Natural History research collection: focus on species from Scleraxonia, Holaxonia, Calcaxonia – Part II: Species of Holaxonia, families Gorgoniidae and Plexauridae
Source: Zookeys. 2019 Jul 4;860:67–182. doi: 10.3897/zookeys.860.33597 (PMC6656982; doi:10.3897/zookeys.860.33597)
Supplement: XML Treatment for Placogorgia [file zookeys.860.33597-treatment21.xml]

<!DOCTYPE tp:taxon-treatment
  PUBLIC "-//TaxonX//DTD Taxonomic Treatment Publishing DTD v0 20100105//EN" "tax-treatment-NSO.dtd">
<tp:taxon-treatment xmlns:tp="http://www.plazi.org/taxpub"><tp:treatment-meta><kwd-group><label>Taxon classification</label><kwd><named-content xmlns:xlink="http://www.w3.org/1999/xlink" content-type="kingdom">Animalia</named-content></kwd><kwd><named-content xmlns:xlink="http://www.w3.org/1999/xlink" content-type="order">Alcyonacea</named-content></kwd><kwd><named-content xmlns:xlink="http://www.w3.org/1999/xlink" content-type="family">Plexauridae</named-content></kwd></kwd-group><mixed-citation publication-type="journal"><person-group><name><surname>Horvath</surname><given-names>Elizabeth Anne</given-names></name></person-group><article-title>A review of gorgonian coral species (<tp:taxon-name><tp:taxon-name-part taxon-name-part-type="phylum">Cnidaria</tp:taxon-name-part></tp:taxon-name>, <tp:taxon-name><tp:taxon-name-part taxon-name-part-type="subclass">Octocorallia</tp:taxon-name-part></tp:taxon-name>, <tp:taxon-name><tp:taxon-name-part taxon-name-part-type="order">Alcyonacea</tp:taxon-name-part></tp:taxon-name>) held in the Santa Barbara Museum of Natural History research collection: focus on species from <tp:taxon-name><tp:taxon-name-part taxon-name-part-type="suborder">Scleraxonia</tp:taxon-name-part></tp:taxon-name>, <tp:taxon-name><tp:taxon-name-part taxon-name-part-type="suborder">Holaxonia</tp:taxon-name-part></tp:taxon-name>, <tp:taxon-name><tp:taxon-name-part taxon-name-part-type="suborder">Calcaxonia</tp:taxon-name-part></tp:taxon-name> – Part II: Species of <tp:taxon-name><tp:taxon-name-part taxon-name-part-type="suborder">Holaxonia</tp:taxon-name-part></tp:taxon-name>, families <tp:taxon-name><tp:taxon-name-part taxon-name-part-type="family">Gorgoniidae</tp:taxon-name-part></tp:taxon-name> and <tp:taxon-name><tp:taxon-name-part taxon-name-part-type="family">Plexauridae</tp:taxon-name-part></tp:taxon-name></article-title><source>Zookeys</source><day>04</day><month>7</month><year>2019</year><volume>860</volume><fpage>67</fpage><lpage>182</lpage><pub-id pub-id-type="doi">10.3897/zookeys.860.33597</pub-id></mixed-citation></tp:treatment-meta><tp:nomenclature><label>Genus</label><tp:taxon-name>
                <tp:taxon-name-part taxon-name-part-type="genus" reg="Placogorgia">Placogorgia</tp:taxon-name-part>
              </tp:taxon-name><tp:taxon-authority>Studer, 1887</tp:taxon-authority><tp:nomenclature-citation-list><tp:nomenclature-citation><tp:taxon-name>
                    <tp:taxon-name-part taxon-name-part-type="genus" reg="Placogorgia">Placogorgia</tp:taxon-name-part>
                  </tp:taxon-name><comment>Studer, 1887: 56 [without species]. <xref ref-type="bibr" rid="B168">Wright and Studer 1889</xref>: 113. <xref ref-type="bibr" rid="B115">Nutting 1912</xref>: 83. <xref ref-type="bibr" rid="B92">Kükenthal 1919</xref>: 841; <xref ref-type="bibr" rid="B93">1924</xref>: 209–210. <xref ref-type="bibr" rid="B51">Deichmann 1936</xref>: 141–142. <xref ref-type="bibr" rid="B5">Bayer 1956</xref>a: F206; 1959b: 54–55. <xref ref-type="bibr" rid="B68">Grasshoff 1977</xref> (pars): 26. <xref ref-type="bibr" rid="B110">Muzik 1979</xref>: 80–81.</comment></tp:nomenclature-citation><tp:nomenclature-citation><tp:taxon-name>
                    <tp:taxon-name-part taxon-name-part-type="genus" reg="Placogorgia"/>
                  </tp:taxon-name><comment>? nec <tp:taxon-name><tp:taxon-name-part taxon-name-part-type="genus" reg="Placogorgia">Placogorgia</tp:taxon-name-part></tp:taxon-name> Nutting (part), 1910a: 76 [= <tp:taxon-name><tp:taxon-name-part taxon-name-part-type="genus" reg="Discogorgia">Discogorgia</tp:taxon-name-part></tp:taxon-name> Kükenthal]. </comment></tp:nomenclature-citation><tp:nomenclature-citation><tp:taxon-name>
                    <tp:taxon-name-part taxon-name-part-type="genus" reg="Clematissa">Clematissa</tp:taxon-name-part>
                  </tp:taxon-name><comment>Studer, 1887: 106–107.</comment></tp:nomenclature-citation><tp:nomenclature-citation><tp:taxon-name>
                    <tp:taxon-name-part taxon-name-part-type="genus" reg="Pseudothesea">Pseudothesea</tp:taxon-name-part>
                  </tp:taxon-name><comment>Kükenthal, 1919: 843.</comment></tp:nomenclature-citation><tp:nomenclature-citation><tp:taxon-name>
                    <tp:taxon-name-part taxon-name-part-type="genus" reg="Discomuricea">Discomuricea</tp:taxon-name-part>
                  </tp:taxon-name><comment>Gordon, 1926: 521.</comment></tp:nomenclature-citation></tp:nomenclature-citation-list></tp:nomenclature><tp:treatment-sec sec-type="type species" id="SECID0EIUEK"><title>Type species.</title><p><italic><tp:taxon-name><tp:taxon-name-part taxon-name-part-type="genus" reg="Placogorgia">Placogorgia</tp:taxon-name-part><tp:taxon-name-part taxon-name-part-type="species" reg="atlantica">atlantica</tp:taxon-name-part></tp:taxon-name></italic> Wright &amp; Studer, 1889; SM <xref ref-type="bibr" rid="B168">Wright and Studer 1889</xref> (= <italic><tp:taxon-name><tp:taxon-name-part taxon-name-part-type="genus" reg="Pseudothesea">Pseudothesea</tp:taxon-name-part></tp:taxon-name></italic> Kükenthal, 1919).</p></tp:treatment-sec><tp:treatment-sec sec-type="diagnosis" id="SECID0EEVEK"><title>Diagnosis.</title><p>Colonies usually branched laterally in one plane; main stem generally long; primary branches with tendency to curve upwards; primary branches tend to run parallel with main stem, tips button-shaped, prominent swellings. Polyp height moderately low, on all sides of branches; especially dense at branch tips. Calyces truncated, cone shaped, armed with spindles (thorn scales). With crown (collaret) and points arrangement (= operculum of <tp:taxon-name><tp:taxon-name-part taxon-name-part-type="family">Paramuricidae</tp:taxon-name-part></tp:taxon-name>): each of eight points composed of two-three pointed, convergent spindles in triangular arrangement above collaret of spinous rods, latter forming spiny transverse ring; fairly large triangular space free from sclerites between each point, situated in tentacle base. Thorn scales of calyx typically large, coarse, thick; wider than tall, each with broad, abundantly branched basal root (broad, flat), and a (usually) short, stout, more or less laciniated but usually strong, blunt spine; these sclerites overlap like roof tiles. Coenenchymal sclerites diverse spindles, simple, branched, often flattened, occasionally with one or more projections. Outer coenenchyme with long, often bent, sclerites (spindles), blunt points on both ends; at calyx base these form enclosing annular ring.</p></tp:treatment-sec><ref-list><ref id="B168"><mixed-citation xmlns:xlink="http://www.w3.org/1999/xlink" xlink:type="simple"><person-group><name name-style="western"><surname>Wright</surname><given-names>EP</given-names></name><name name-style="western"><surname>Studer</surname><given-names>T</given-names></name></person-group> (<year>1889</year>) <article-title>Report of the <tp:taxon-name><tp:taxon-name-part taxon-name-part-type="subclass">Alcyonaria</tp:taxon-name-part></tp:taxon-name> collected by HMS ’Challenger’ during the years 1873–1876.</article-title><source>Challenger Reports: Zoology</source><volume>31</volume>(<issue>64</issue>): <fpage>1</fpage>–<lpage>314</lpage>. [pls 1–43] <ext-link xlink:type="simple" ext-link-type="uri" xlink:href="https://www">https://www</ext-link>. <ext-link xlink:type="simple" ext-link-type="uri" xlink:href="http://archive.org/details/reportonscientif04grea/page/87/mode/1up">archive.org/details/reportonscientif04grea/page/87/mode/1up</ext-link></mixed-citation></ref><ref id="B115"><mixed-citation xmlns:xlink="http://www.w3.org/1999/xlink" xlink:type="simple"><person-group><name name-style="western"><surname>Nutting</surname><given-names>CC</given-names></name></person-group> (<year>1912</year>) <article-title>Descriptions of the <tp:taxon-name><tp:taxon-name-part taxon-name-part-type="subclass">Alcyonaria</tp:taxon-name-part></tp:taxon-name> collected by the US Fisheries Steamer ‘Albatross’ primarily in Japanese waters during 1906.</article-title><source>Proceedings of the United States National Museum,</source><volume>43</volume>(<issue>1923</issue>): <fpage>1</fpage>–<lpage>104</lpage>. [21 pls] <ext-link xlink:type="simple" ext-link-type="doi" xlink:href="10.5479/si.00963801.43-1923.1">https://doi.org/10.5479/si.00963801.43-1923.1</ext-link></mixed-citation></ref><ref id="B92"><mixed-citation xmlns:xlink="http://www.w3.org/1999/xlink" xlink:type="simple"><person-group><name name-style="western"><surname>Kükenthal</surname><given-names>W</given-names></name></person-group> (<year>1919</year>) <tp:taxon-name><tp:taxon-name-part taxon-name-part-type="suborder">Gorgonaria</tp:taxon-name-part></tp:taxon-name>. Wissenschaftliche Ergebnisse der deutsche Tiefsee-Expeditionen ‘Valdivia’ 1898–99 13(2): 1–946. [pls 30–89]</mixed-citation></ref><ref id="B93"><mixed-citation xmlns:xlink="http://www.w3.org/1999/xlink" xlink:type="simple"><person-group><name name-style="western"><surname>Kükenthal</surname><given-names>W</given-names></name></person-group> (<year>1924</year>) <source><tp:taxon-name><tp:taxon-name-part taxon-name-part-type="suborder">Gorgonaria</tp:taxon-name-part></tp:taxon-name>. Das Tierreich, Vol. 47.</source><publisher-name>Walter de Gruyter &amp; Company</publisher-name>, <publisher-loc>Berlin</publisher-loc>, <size units="page">478 pp</size>.</mixed-citation></ref><ref id="B51"><mixed-citation xmlns:xlink="http://www.w3.org/1999/xlink" xlink:type="simple"><person-group><name name-style="western"><surname>Deichmann</surname><given-names>E</given-names></name></person-group> (<year>1936</year>) XLIX. The <tp:taxon-name><tp:taxon-name-part taxon-name-part-type="subclass">Alcyonaria</tp:taxon-name-part></tp:taxon-name> of the western part of the Atlantic Ocean. Memoirs of the Museum of Comparative Zoology at Harvard College, Vol. LIII. Cambridge, Massachsetts, 1–317. [37 pls] <ext-link xlink:type="simple" ext-link-type="uri" xlink:href="https://biodiversitylibrary.org/page/4363631">https://biodiversitylibrary.org/page/4363631</ext-link></mixed-citation></ref><ref id="B5"><mixed-citation xmlns:xlink="http://www.w3.org/1999/xlink" xlink:type="simple"><person-group><name name-style="western"><surname>Bayer</surname><given-names>FM</given-names></name></person-group> (<year>1956</year>) <tp:taxon-name><tp:taxon-name-part taxon-name-part-type="subclass">Octocorallia</tp:taxon-name-part></tp:taxon-name>, Part F. <tp:taxon-name><tp:taxon-name-part taxon-name-part-type="phylum">Coelenterata</tp:taxon-name-part></tp:taxon-name>. In: Moore RC (Ed.) Treatise on Invertebrate Paleontology. Geological Society of America and University of Kansas Press, Lawrence-Kansas, F166–F231.</mixed-citation></ref><ref id="B68"><mixed-citation xmlns:xlink="http://www.w3.org/1999/xlink" xlink:type="simple"><person-group><name name-style="western"><surname>Grasshoff</surname><given-names>M</given-names></name></person-group> (<year>1977</year>) <article-title>Die Gorgonarien des ostlichen Nordatlantik und des Mittelmeeres. III. Die Familie <tp:taxon-name><tp:taxon-name-part taxon-name-part-type="family">Paramuriceidae</tp:taxon-name-part></tp:taxon-name> (<tp:taxon-name><tp:taxon-name-part taxon-name-part-type="phylum">Cnidaria</tp:taxon-name-part></tp:taxon-name>, <tp:taxon-name><tp:taxon-name-part taxon-name-part-type="class">Anthozoa</tp:taxon-name-part></tp:taxon-name>).</article-title><source>’Meteor‘ Forschungs-Ergebnisse D</source><volume>27</volume>: <fpage>5</fpage>–<lpage>76</lpage>. [figs 1–73]</mixed-citation></ref><ref id="B110"><mixed-citation xmlns:xlink="http://www.w3.org/1999/xlink" xlink:type="simple"><person-group><name name-style="western"><surname>Muzik</surname><given-names>KM</given-names></name></person-group> (<year>1979</year>) A systematic revision of the Hawaiian <tp:taxon-name><tp:taxon-name-part taxon-name-part-type="family">Paramuriciidae</tp:taxon-name-part></tp:taxon-name> and <tp:taxon-name><tp:taxon-name-part taxon-name-part-type="family">Plexauridae</tp:taxon-name-part></tp:taxon-name> (<tp:taxon-name><tp:taxon-name-part taxon-name-part-type="phylum">Coelenterata</tp:taxon-name-part></tp:taxon-name>: <tp:taxon-name><tp:taxon-name-part taxon-name-part-type="subclass">Octocorallia</tp:taxon-name-part></tp:taxon-name>). PhD Dissertation, University of Miami, Coral Gables, Florida, USA.</mixed-citation></ref></ref-list></tp:taxon-treatment>
